# Supplementary material for: Room temperature phosphorescence from natural wood activated by external chloride anion treatment
Source: Nat Commun. 2023 May 5;14:2614. doi: 10.1038/s41467-023-37762-9 (PMC10162966; doi:10.1038/s41467-023-37762-9)
Supplement: Supplementary file 5 — Source Data [file 41467_2023_37762_MOESM5_ESM.xlsx]

## Sheet: Fig.2c
X-ray diffraction (XRD) pattern of wood, C-wood and MgCl2.
2θ (o)	MgCl2	2θ (o)	Wood	2θ (o)	C-wood
5	20	5	45	5	26
5.02	20	5.02	45	5.02	25
5.04	20	5.04	45	5.04	25
5.06	20	5.06	45	5.06	25
5.08	20	5.08	45	5.08	25
5.1	20	5.1	45	5.1	25
5.12	19	5.12	45	5.12	24
5.14	18	5.14	44	5.14	24
5.16	17	5.16	44	5.16	24
5.18	17	5.18	45	5.18	24
5.2	16	5.2	45	5.2	24
5.22	16	5.22	44	5.22	24
5.24	17	5.24	44	5.24	24
5.26	16	5.26	45	5.26	24
5.28	16	5.28	45	5.28	24
5.3	18	5.3	45	5.3	24
5.32	18	5.32	45	5.32	24
5.34	18	5.34	45	5.34	24
5.36	18	5.36	44	5.36	24
5.38	17	5.38	44	5.38	25
5.4	17	5.4	44	5.4	24
5.42	16	5.42	44	5.42	24
5.44	15	5.44	44	5.44	25
5.46	15	5.46	44	5.46	25
5.48	15	5.48	44	5.48	25
5.5	15	5.5	43	5.5	25
5.52	15	5.52	43	5.52	24
5.54	15	5.54	44	5.54	25
5.56	16	5.56	43	5.56	25
5.58	17	5.58	43	5.58	25
5.6	17	5.6	43	5.6	25
5.62	18	5.62	43	5.62	24
5.64	18	5.64	42	5.64	24
5.66	19	5.66	43	5.66	24
5.68	19	5.68	43	5.68	24
5.7	18	5.7	43	5.7	24
5.72	19	5.72	42	5.72	23
5.74	18	5.74	42	5.74	24
5.76	18	5.76	42	5.76	24
5.78	17	5.78	42	5.78	23
5.8	17	5.8	42	5.8	23
5.82	16	5.82	42	5.82	23
5.84	16	5.84	41	5.84	23
5.86	15	5.86	41	5.86	23
5.88	15	5.88	41	5.88	22
5.9	14	5.9	41	5.9	22
5.92	14	5.92	42	5.92	22
5.94	13	5.94	42	5.94	22
5.96	13	5.96	42	5.96	22
5.98	12	5.98	42	5.98	22
6	13	6	42	6	22
6.02	12	6.02	42	6.02	22
6.04	13	6.04	42	6.04	22
6.06	13	6.06	42	6.06	21
6.08	14	6.08	42	6.08	22
6.1	14	6.1	42	6.1	22
6.12	15	6.12	42	6.12	21
6.14	15	6.14	42	6.14	21
6.16	15	6.16	43	6.16	21
6.18	14	6.18	43	6.18	21
6.2	14	6.2	43	6.2	21
6.22	13	6.22	43	6.22	21
6.24	13	6.24	43	6.24	21
6.26	14	6.26	43	6.26	21
6.28	13	6.28	43	6.28	21
6.3	13	6.3	43	6.3	21
6.32	12	6.32	43	6.32	21
6.34	12	6.34	43	6.34	21
6.36	13	6.36	43	6.36	21
6.38	12	6.38	43	6.38	21
6.4	11	6.4	44	6.4	20
6.42	11	6.42	44	6.42	21
6.44	11	6.44	44	6.44	21
6.46	11	6.46	44	6.46	21
6.48	10	6.48	44	6.48	21
6.5	10	6.5	44	6.5	21
6.52	11	6.52	44	6.52	21
6.54	11	6.54	44	6.54	21
6.56	10	6.56	44	6.56	21
6.58	11	6.58	44	6.58	21
6.6	10	6.6	44	6.6	21
6.62	10	6.62	44	6.62	21
6.64	10	6.64	45	6.64	22
6.66	10	6.66	45	6.66	21
6.68	11	6.68	45	6.68	21
6.7	12	6.7	45	6.7	21
6.72	12	6.72	44	6.72	20
6.74	13	6.74	45	6.74	20
6.76	13	6.76	45	6.76	20
6.78	13	6.78	44	6.78	20
6.8	13	6.8	44	6.8	20
6.82	13	6.82	44	6.82	19
6.84	12	6.84	44	6.84	19
6.86	12	6.86	44	6.86	19
6.88	12	6.88	45	6.88	19
6.9	11	6.9	45	6.9	19
6.92	11	6.92	45	6.92	19
6.94	12	6.94	45	6.94	18
6.96	12	6.96	45	6.96	18
6.98	12	6.98	44	6.98	18
7	12	7	45	7	18
7.02	12	7.02	45	7.02	17
7.04	12	7.04	45	7.04	18
7.06	12	7.06	44	7.06	18
7.08	12	7.08	44	7.08	17
7.1	12	7.1	44	7.1	18
7.12	12	7.12	44	7.12	18
7.14	12	7.14	44	7.14	18
7.16	12	7.16	44	7.16	18
7.18	11	7.18	43	7.18	19
7.2	11	7.2	43	7.2	19
7.22	11	7.22	43	7.22	20
7.24	10	7.24	43	7.24	20
7.26	11	7.26	44	7.26	20
7.28	11	7.28	44	7.28	20
7.3	11	7.3	44	7.3	20
7.32	11	7.32	44	7.32	20
7.34	12	7.34	44	7.34	20
7.36	11	7.36	44	7.36	20
7.38	11	7.38	45	7.38	20
7.4	10	7.4	44	7.4	20
7.42	9	7.42	44	7.42	20
7.44	9	7.44	44	7.44	21
7.46	8	7.46	44	7.46	21
7.48	7	7.48	45	7.48	21
7.5	6	7.5	46	7.5	21
7.52	6	7.52	46	7.52	21
7.54	7	7.54	46	7.54	21
7.56	8	7.56	46	7.56	21
7.58	9	7.58	47	7.58	21
7.6	10	7.6	47	7.6	21
7.62	11	7.62	46	7.62	21
7.64	11	7.64	47	7.64	21
7.66	11	7.66	47	7.66	21
7.68	11	7.68	47	7.68	21
7.7	10	7.7	47	7.7	21
7.72	10	7.72	47	7.72	21
7.74	8	7.74	47	7.74	21
7.76	8	7.76	47	7.76	21
7.78	8	7.78	47	7.78	21
7.8	8	7.8	47	7.8	21
7.82	9	7.82	48	7.82	21
7.84	9	7.84	48	7.84	21
7.86	10	7.86	48	7.86	21
7.88	10	7.88	48	7.88	21
7.9	9	7.9	48	7.9	21
7.92	8	7.92	48	7.92	21
7.94	8	7.94	48	7.94	21
7.96	9	7.96	48	7.96	20
7.98	8	7.98	48	7.98	20
8	8	8	48	8	19
8.02	8	8.02	47	8.02	19
8.04	9	8.04	47	8.04	19
8.06	8	8.06	47	8.06	19
8.08	9	8.08	47	8.08	19
8.1	9	8.1	47	8.1	19
8.12	8	8.12	48	8.12	19
8.14	7	8.14	48	8.14	18
8.16	7	8.16	48	8.16	18
8.18	7	8.18	48	8.18	18
8.2	7	8.2	49	8.2	18
8.22	7	8.22	49	8.22	18
8.24	7	8.24	49	8.24	18
8.26	8	8.26	49	8.26	18
8.28	8	8.28	50	8.28	18
8.3	9	8.3	50	8.3	18
8.32	9	8.32	50	8.32	19
8.34	9	8.34	50	8.34	19
8.36	9	8.36	50	8.36	19
8.38	9	8.38	50	8.38	19
8.4	8	8.4	50	8.4	20
8.42	8	8.42	50	8.42	20
8.44	7	8.44	50	8.44	20
8.46	7	8.46	51	8.46	21
8.48	7	8.48	51	8.48	21
8.5	8	8.5	51	8.5	21
8.52	8	8.52	51	8.52	21
8.54	9	8.54	50	8.54	21
8.56	9	8.56	51	8.56	21
8.58	9	8.58	51	8.58	21
8.6	9	8.6	51	8.6	21
8.62	9	8.62	50	8.62	21
8.64	9	8.64	51	8.64	21
8.66	9	8.66	50	8.66	20
8.68	8	8.68	51	8.68	20
8.7	9	8.7	51	8.7	19
8.72	8	8.72	52	8.72	19
8.74	9	8.74	52	8.74	19
8.76	10	8.76	52	8.76	19
8.78	10	8.78	52	8.78	19
8.8	9	8.8	53	8.8	18
8.82	9	8.82	54	8.82	18
8.84	8	8.84	54	8.84	18
8.86	8	8.86	54	8.86	18
8.88	8	8.88	55	8.88	18
8.9	8	8.9	55	8.9	18
8.92	8	8.92	55	8.92	19
8.94	8	8.94	55	8.94	19
8.96	8	8.96	56	8.96	19
8.98	8	8.98	56	8.98	20
9	8	9	56	9	20
9.02	8	9.02	57	9.02	20
9.04	8	9.04	57	9.04	20
9.06	8	9.06	58	9.06	20
9.08	8	9.08	58	9.08	20
9.1	8	9.1	59	9.1	20
9.12	8	9.12	59	9.12	21
9.14	8	9.14	59	9.14	21
9.16	7	9.16	59	9.16	21
9.18	7	9.18	60	9.18	22
9.2	7	9.2	60	9.2	22
9.22	7	9.22	60	9.22	22
9.24	7	9.24	61	9.24	22
9.26	7	9.26	60	9.26	22
9.28	6	9.28	60	9.28	22
9.3	6	9.3	61	9.3	21
9.32	6	9.32	60	9.32	21
9.34	7	9.34	60	9.34	21
9.36	7	9.36	60	9.36	21
9.38	7	9.38	60	9.38	21
9.4	7	9.4	59	9.4	21
9.42	7	9.42	59	9.42	20
9.44	7	9.44	60	9.44	21
9.46	7	9.46	60	9.46	21
9.48	7	9.48	59	9.48	20
9.5	7	9.5	59	9.5	21
9.52	7	9.52	59	9.52	21
9.54	7	9.54	59	9.54	21
9.56	7	9.56	59	9.56	21
9.58	7	9.58	58	9.58	22
9.6	8	9.6	59	9.6	22
9.62	7	9.62	58	9.62	22
9.64	8	9.64	59	9.64	22
9.66	8	9.66	59	9.66	22
9.68	8	9.68	60	9.68	22
9.7	8	9.7	60	9.7	22
9.72	8	9.72	60	9.72	22
9.74	8	9.74	60	9.74	22
9.76	8	9.76	61	9.76	23
9.78	8	9.78	61	9.78	23
9.8	8	9.8	61	9.8	23
9.82	8	9.82	60	9.82	24
9.84	8	9.84	60	9.84	24
9.86	8	9.86	60	9.86	24
9.88	8	9.88	60	9.88	24
9.9	7	9.9	60	9.9	24
9.92	8	9.92	60	9.92	24
9.94	7	9.94	61	9.94	24
9.96	6	9.96	61	9.96	24
9.98	6	9.98	61	9.98	24
10	6	10	61	10	24
10.02	6	10.02	62	10.02	24
10.04	7	10.04	62	10.04	24
10.06	7	10.06	62	10.06	23
10.08	7	10.08	62	10.08	24
10.1	8	10.1	63	10.1	23
10.12	7	10.12	63	10.12	23
10.14	8	10.14	63	10.14	23
10.16	7	10.16	63	10.16	23
10.18	7	10.18	63	10.18	23
10.2	6	10.2	64	10.2	23
10.22	6	10.22	64	10.22	23
10.24	6	10.24	65	10.24	23
10.26	6	10.26	65	10.26	24
10.28	6	10.28	66	10.28	24
10.3	6	10.3	66	10.3	24
10.32	7	10.32	67	10.32	24
10.34	7	10.34	67	10.34	24
10.36	8	10.36	68	10.36	23
10.38	8	10.38	67	10.38	23
10.4	8	10.4	68	10.4	24
10.42	8	10.42	68	10.42	24
10.44	7	10.44	69	10.44	25
10.46	7	10.46	69	10.46	25
10.48	7	10.48	68	10.48	25
10.5	7	10.5	69	10.5	25
10.52	7	10.52	69	10.52	25
10.54	7	10.54	69	10.54	26
10.56	7	10.56	69	10.56	25
10.58	8	10.58	69	10.58	25
10.6	8	10.6	70	10.6	25
10.62	9	10.62	69	10.62	25
10.64	9	10.64	70	10.64	25
10.66	9	10.66	70	10.66	25
10.68	9	10.68	70	10.68	25
10.7	8	10.7	69	10.7	25
10.72	8	10.72	69	10.72	25
10.74	8	10.74	70	10.74	25
10.76	8	10.76	70	10.76	25
10.78	9	10.78	69	10.78	25
10.8	8	10.8	69	10.8	25
10.82	8	10.82	69	10.82	25
10.84	8	10.84	69	10.84	25
10.86	8	10.86	70	10.86	25
10.88	8	10.88	70	10.88	25
10.9	7	10.9	70	10.9	25
10.92	6	10.92	71	10.92	25
10.94	6	10.94	70	10.94	25
10.96	6	10.96	71	10.96	25
10.98	5	10.98	71	10.98	25
11	4	11	70	11	25
11.02	5	11.02	71	11.02	24
11.04	5	11.04	71	11.04	24
11.06	6	11.06	71	11.06	24
11.08	6	11.08	72	11.08	24
11.1	7	11.1	72	11.1	24
11.12	7	11.12	72	11.12	24
11.14	7	11.14	72	11.14	24
11.16	7	11.16	73	11.16	24
11.18	6	11.18	74	11.18	24
11.2	6	11.2	75	11.2	24
11.22	5	11.22	75	11.22	24
11.24	5	11.24	76	11.24	24
11.26	4	11.26	76	11.26	24
11.28	5	11.28	77	11.28	24
11.3	5	11.3	78	11.3	24
11.32	6	11.32	77	11.32	24
11.34	7	11.34	77	11.34	25
11.36	7	11.36	77	11.36	25
11.38	8	11.38	77	11.38	25
11.4	8	11.4	78	11.4	26
11.42	7	11.42	78	11.42	25
11.44	6	11.44	79	11.44	26
11.46	5	11.46	79	11.46	27
11.48	5	11.48	79	11.48	27
11.5	3	11.5	80	11.5	27
11.52	3	11.52	80	11.52	27
11.54	3	11.54	81	11.54	27
11.56	4	11.56	80	11.56	27
11.58	5	11.58	81	11.58	27
11.6	6	11.6	82	11.6	28
11.62	7	11.62	81	11.62	28
11.64	7	11.64	82	11.64	28
11.66	8	11.66	82	11.66	27
11.68	8	11.68	83	11.68	28
11.7	8	11.7	83	11.7	28
11.72	8	11.72	84	11.72	28
11.74	8	11.74	85	11.74	28
11.76	7	11.76	85	11.76	29
11.78	5	11.78	85	11.78	29
11.8	5	11.8	86	11.8	29
11.82	5	11.82	86	11.82	29
11.84	6	11.84	86	11.84	29
11.86	6	11.86	86	11.86	29
11.88	6	11.88	86	11.88	29
11.9	6	11.9	86	11.9	29
11.92	6	11.92	86	11.92	29
11.94	7	11.94	86	11.94	30
11.96	7	11.96	87	11.96	30
11.98	7	11.98	87	11.98	30
12	7	12	87	12	30
12.02	6	12.02	88	12.02	30
12.04	5	12.04	87	12.04	30
12.06	4	12.06	88	12.06	31
12.08	5	12.08	87	12.08	31
12.1	5	12.1	87	12.1	31
12.12	6	12.12	87	12.12	32
12.14	6	12.14	87	12.14	32
12.16	6	12.16	87	12.16	32
12.18	7	12.18	87	12.18	32
12.2	7	12.2	87	12.2	32
12.22	7	12.22	86	12.22	32
12.24	7	12.24	86	12.24	32
12.26	7	12.26	86	12.26	32
12.28	7	12.28	85	12.28	32
12.3	6	12.3	85	12.3	31
12.32	6	12.32	85	12.32	31
12.34	6	12.34	85	12.34	31
12.36	6	12.36	85	12.36	31
12.38	6	12.38	86	12.38	31
12.4	7	12.4	86	12.4	31
12.42	6	12.42	87	12.42	32
12.44	7	12.44	88	12.44	32
12.46	7	12.46	88	12.46	32
12.48	7	12.48	88	12.48	32
12.5	7	12.5	88	12.5	31
12.52	7	12.52	89	12.52	31
12.54	6	12.54	90	12.54	31
12.56	6	12.56	90	12.56	31
12.58	6	12.58	90	12.58	31
12.6	5	12.6	90	12.6	31
12.62	6	12.62	91	12.62	32
12.64	5	12.64	92	12.64	32
12.66	6	12.66	93	12.66	33
12.68	6	12.68	93	12.68	33
12.7	5	12.7	94	12.7	34
12.72	6	12.72	94	12.72	34
12.74	6	12.74	95	12.74	34
12.76	6	12.76	95	12.76	34
12.78	6	12.78	95	12.78	35
12.8	7	12.8	95	12.8	35
12.82	6	12.82	96	12.82	36
12.84	7	12.84	96	12.84	36
12.86	7	12.86	96	12.86	36
12.88	6	12.88	97	12.88	36
12.9	7	12.9	97	12.9	36
12.92	5	12.92	98	12.92	35
12.94	6	12.94	98	12.94	35
12.96	6	12.96	99	12.96	35
12.98	6	12.98	100	12.98	35
13	7	13	99	13	34
13.02	6	13.02	100	13.02	34
13.04	7	13.04	100	13.04	34
13.06	7	13.06	101	13.06	35
13.08	7	13.08	101	13.08	35
13.1	7	13.1	101	13.1	34
13.12	7	13.12	102	13.12	34
13.14	6	13.14	103	13.14	34
13.16	6	13.16	103	13.16	34
13.18	6	13.18	103	13.18	33
13.2	5	13.2	104	13.2	33
13.22	6	13.22	104	13.22	34
13.24	6	13.24	105	13.24	34
13.26	6	13.26	105	13.26	34
13.28	6	13.28	106	13.28	35
13.3	7	13.3	107	13.3	36
13.32	8	13.32	107	13.32	37
13.34	8	13.34	107	13.34	37
13.36	9	13.36	109	13.36	38
13.38	9	13.38	110	13.38	39
13.4	8	13.4	110	13.4	39
13.42	8	13.42	111	13.42	39
13.44	8	13.44	112	13.44	39
13.46	8	13.46	111	13.46	39
13.48	7	13.48	112	13.48	40
13.5	7	13.5	113	13.5	39
13.52	7	13.52	113	13.52	40
13.54	7	13.54	113	13.54	40
13.56	7	13.56	113	13.56	40
13.58	7	13.58	113	13.58	41
13.6	7	13.6	114	13.6	41
13.62	7	13.62	114	13.62	41
13.64	6	13.64	114	13.64	41
13.66	7	13.66	114	13.66	40
13.68	7	13.68	114	13.68	41
13.7	7	13.7	115	13.7	40
13.72	7	13.72	115	13.72	40
13.74	8	13.74	116	13.74	40
13.76	8	13.76	116	13.76	40
13.78	8	13.78	116	13.78	41
13.8	9	13.8	117	13.8	40
13.82	9	13.82	117	13.82	40
13.84	9	13.84	118	13.84	40
13.86	8	13.86	118	13.86	41
13.88	7	13.88	119	13.88	41
13.9	7	13.9	119	13.9	41
13.92	7	13.92	120	13.92	41
13.94	7	13.94	120	13.94	41
13.96	6	13.96	121	13.96	41
13.98	6	13.98	121	13.98	42
14	7	14	121	14	42
14.02	7	14.02	123	14.02	42
14.04	7	14.04	124	14.04	44
14.06	6	14.06	125	14.06	43
14.08	7	14.08	126	14.08	44
14.1	7	14.1	127	14.1	44
14.12	6	14.12	128	14.12	44
14.14	6	14.14	129	14.14	44
14.16	7	14.16	129	14.16	44
14.18	7	14.18	129	14.18	45
14.2	7	14.2	130	14.2	45
14.22	7	14.22	130	14.22	44
14.24	7	14.24	131	14.24	45
14.26	7	14.26	131	14.26	46
14.28	7	14.28	132	14.28	46
14.3	7	14.3	132	14.3	47
14.32	7	14.32	133	14.32	47
14.34	6	14.34	133	14.34	48
14.36	7	14.36	135	14.36	48
14.38	7	14.38	136	14.38	48
14.4	6	14.4	136	14.4	49
14.42	6	14.42	137	14.42	49
14.44	7	14.44	138	14.44	50
14.46	7	14.46	138	14.46	51
14.48	7	14.48	138	14.48	52
14.5	7	14.5	139	14.5	53
14.52	7	14.52	139	14.52	53
14.54	7	14.54	139	14.54	53
14.56	7	14.56	139	14.56	54
14.58	6	14.58	140	14.58	54
14.6	7	14.6	141	14.6	53
14.62	7	14.62	141	14.62	54
14.64	7	14.64	142	14.64	54
14.66	7	14.66	142	14.66	53
14.68	6	14.68	142	14.68	54
14.7	6	14.7	143	14.7	54
14.72	6	14.72	142	14.72	54
14.74	7	14.74	142	14.74	54
14.76	8	14.76	143	14.76	54
14.78	8	14.78	143	14.78	54
14.8	7	14.8	142	14.8	54
14.82	7	14.82	142	14.82	54
14.84	7	14.84	142	14.84	54
14.86	8	14.86	142	14.86	54
14.88	8	14.88	142	14.88	54
14.9	7	14.9	143	14.9	54
14.92	7	14.92	142	14.92	54
14.94	8	14.94	144	14.94	54
14.96	7	14.96	144	14.96	55
14.98	8	14.98	145	14.98	56
15	9	15	145	15	56
15.02	10	15.02	147	15.02	56
15.04	10	15.04	147	15.04	56
15.06	11	15.06	147	15.06	57
15.08	11	15.08	148	15.08	58
15.1	11	15.1	147	15.1	58
15.12	11	15.12	147	15.12	58
15.14	10	15.14	147	15.14	59
15.16	9	15.16	147	15.16	59
15.18	9	15.18	147	15.18	60
15.2	9	15.2	148	15.2	62
15.22	8	15.22	148	15.22	63
15.24	8	15.24	149	15.24	63
15.26	8	15.26	150	15.26	64
15.28	8	15.28	151	15.28	65
15.3	8	15.3	152	15.3	66
15.32	8	15.32	152	15.32	66
15.34	8	15.34	154	15.34	67
15.36	7	15.36	155	15.36	68
15.38	7	15.38	156	15.38	69
15.4	8	15.4	156	15.4	69
15.42	9	15.42	157	15.42	69
15.44	10	15.44	156	15.44	69
15.46	11	15.46	157	15.46	70
15.48	11	15.48	158	15.48	70
15.5	11	15.5	158	15.5	70
15.52	12	15.52	157	15.52	70
15.54	13	15.54	159	15.54	70
15.56	13	15.56	159	15.56	70
15.58	13	15.58	159	15.58	69
15.6	13	15.6	159	15.6	69
15.62	13	15.62	159	15.62	67
15.64	13	15.64	159	15.64	67
15.66	14	15.66	158	15.66	66
15.68	15	15.68	158	15.68	65
15.7	18	15.7	158	15.7	64
15.72	19	15.72	158	15.72	63
15.74	19	15.74	158	15.74	62
15.76	21	15.76	158	15.76	61
15.78	22	15.78	157	15.78	61
15.8	23	15.8	156	15.8	60
15.82	23	15.82	157	15.82	60
15.84	24	15.84	157	15.84	59
15.86	22	15.86	158	15.86	58
15.88	20	15.88	157	15.88	59
15.9	19	15.9	157	15.9	59
15.92	17	15.92	157	15.92	59
15.94	15	15.94	158	15.94	60
15.96	14	15.96	157	15.96	59
15.98	13	15.98	157	15.98	60
16	12	16	156	16	60
16.02	11	16.02	157	16.02	61
16.04	12	16.04	157	16.04	61
16.06	11	16.06	156	16.06	61
16.08	11	16.08	156	16.08	61
16.1	11	16.1	156	16.1	62
16.12	11	16.12	157	16.12	61
16.14	11	16.14	158	16.14	62
16.16	11	16.16	158	16.16	62
16.18	11	16.18	159	16.18	63
16.2	11	16.2	159	16.2	63
16.22	12	16.22	159	16.22	63
16.24	12	16.24	160	16.24	63
16.26	12	16.26	160	16.26	63
16.28	12	16.28	160	16.28	64
16.3	13	16.3	160	16.3	63
16.32	13	16.32	160	16.32	63
16.34	14	16.34	160	16.34	63
16.36	15	16.36	160	16.36	63
16.38	14	16.38	161	16.38	63
16.4	15	16.4	161	16.4	62
16.42	16	16.42	161	16.42	62
16.44	16	16.44	161	16.44	62
16.46	16	16.46	162	16.46	62
16.48	15	16.48	162	16.48	61
16.5	16	16.5	162	16.5	62
16.52	16	16.52	163	16.52	62
16.54	16	16.54	163	16.54	61
16.56	16	16.56	162	16.56	61
16.58	16	16.58	163	16.58	62
16.6	15	16.6	163	16.6	62
16.62	15	16.62	163	16.62	62
16.64	14	16.64	162	16.64	61
16.66	12	16.66	162	16.66	61
16.68	12	16.68	163	16.68	60
16.7	12	16.7	163	16.7	60
16.72	11	16.72	163	16.72	59
16.74	9	16.74	163	16.74	59
16.76	9	16.76	162	16.76	59
16.78	10	16.78	162	16.78	59
16.8	10	16.8	161	16.8	58
16.82	10	16.82	162	16.82	59
16.84	10	16.84	160	16.84	58
16.86	10	16.86	161	16.86	59
16.88	10	16.88	160	16.88	59
16.9	9	16.9	160	16.9	59
16.92	10	16.92	159	16.92	59
16.94	10	16.94	160	16.94	60
16.96	10	16.96	159	16.96	61
16.98	10	16.98	159	16.98	61
17	10	17	159	17	61
17.02	9	17.02	160	17.02	61
17.04	9	17.04	160	17.04	61
17.06	9	17.06	159	17.06	61
17.08	9	17.08	160	17.08	61
17.1	8	17.1	160	17.1	61
17.12	9	17.12	160	17.12	61
17.14	9	17.14	160	17.14	62
17.16	9	17.16	159	17.16	62
17.18	9	17.18	157	17.18	63
17.2	9	17.2	156	17.2	64
17.22	9	17.22	155	17.22	65
17.24	9	17.24	155	17.24	65
17.26	8	17.26	155	17.26	65
17.28	8	17.28	154	17.28	65
17.3	8	17.3	154	17.3	65
17.32	9	17.32	155	17.32	63
17.34	8	17.34	155	17.34	63
17.36	8	17.36	155	17.36	63
17.38	8	17.38	155	17.38	63
17.4	9	17.4	154	17.4	62
17.42	9	17.42	154	17.42	62
17.44	10	17.44	154	17.44	62
17.46	10	17.46	154	17.46	63
17.48	11	17.48	153	17.48	62
17.5	11	17.5	153	17.5	62
17.52	11	17.52	151	17.52	62
17.54	10	17.54	151	17.54	61
17.56	10	17.56	151	17.56	61
17.58	10	17.58	150	17.58	62
17.6	10	17.6	150	17.6	61
17.62	10	17.62	150	17.62	61
17.64	9	17.64	150	17.64	61
17.66	9	17.66	149	17.66	61
17.68	8	17.68	150	17.68	61
17.7	8	17.7	150	17.7	61
17.72	7	17.72	150	17.72	61
17.74	8	17.74	149	17.74	61
17.76	8	17.76	149	17.76	60
17.78	9	17.78	148	17.78	60
17.8	9	17.8	148	17.8	61
17.82	10	17.82	149	17.82	61
17.84	10	17.84	149	17.84	61
17.86	10	17.86	149	17.86	61
17.88	11	17.88	149	17.88	62
17.9	11	17.9	149	17.9	62
17.92	11	17.92	149	17.92	61
17.94	11	17.94	148	17.94	62
17.96	9	17.96	148	17.96	61
17.98	8	17.98	149	17.98	61
18	7	18	149	18	61
18.02	7	18.02	149	18.02	61
18.04	7	18.04	149	18.04	61
18.06	7	18.06	148	18.06	61
18.08	7	18.08	149	18.08	61
18.1	7	18.1	148	18.1	61
18.12	7	18.12	148	18.12	60
18.14	7	18.14	148	18.14	60
18.16	7	18.16	147	18.16	59
18.18	8	18.18	147	18.18	58
18.2	8	18.2	147	18.2	57
18.22	9	18.22	148	18.22	58
18.24	8	18.24	148	18.24	59
18.26	8	18.26	149	18.26	59
18.28	8	18.28	148	18.28	59
18.3	8	18.3	149	18.3	59
18.32	8	18.32	149	18.32	59
18.34	8	18.34	148	18.34	59
18.36	8	18.36	147	18.36	59
18.38	8	18.38	147	18.38	60
18.4	9	18.4	146	18.4	60
18.42	9	18.42	147	18.42	59
18.44	8	18.44	146	18.44	60
18.46	8	18.46	146	18.46	60
18.48	8	18.48	146	18.48	60
18.5	8	18.5	147	18.5	60
18.52	8	18.52	147	18.52	61
18.54	8	18.54	148	18.54	61
18.56	8	18.56	149	18.56	61
18.58	8	18.58	149	18.58	62
18.6	8	18.6	150	18.6	62
18.62	8	18.62	151	18.62	63
18.64	9	18.64	151	18.64	63
18.66	9	18.66	151	18.66	63
18.68	8	18.68	153	18.68	63
18.7	8	18.7	153	18.7	63
18.72	7	18.72	153	18.72	64
18.74	7	18.74	153	18.74	64
18.76	6	18.76	154	18.76	64
18.78	6	18.78	155	18.78	64
18.8	7	18.8	156	18.8	64
18.82	7	18.82	155	18.82	63
18.84	8	18.84	155	18.84	63
18.86	7	18.86	155	18.86	63
18.88	8	18.88	156	18.88	63
18.9	8	18.9	156	18.9	64
18.92	8	18.92	156	18.92	64
18.94	8	18.94	156	18.94	65
18.96	8	18.96	157	18.96	65
18.98	9	18.98	156	18.98	65
19	8	19	156	19	64
19.02	8	19.02	156	19.02	64
19.04	7	19.04	156	19.04	64
19.06	7	19.06	156	19.06	65
19.08	8	19.08	156	19.08	65
19.1	7	19.1	156	19.1	66
19.12	7	19.12	157	19.12	66
19.14	6	19.14	156	19.14	66
19.16	7	19.16	156	19.16	66
19.18	7	19.18	157	19.18	66
19.2	6	19.2	157	19.2	67
19.22	8	19.22	157	19.22	67
19.24	8	19.24	157	19.24	67
19.26	9	19.26	157	19.26	67
19.28	8	19.28	157	19.28	67
19.3	8	19.3	158	19.3	68
19.32	8	19.32	158	19.32	68
19.34	9	19.34	158	19.34	68
19.36	9	19.36	159	19.36	68
19.38	9	19.38	160	19.38	68
19.4	8	19.4	160	19.4	69
19.42	7	19.42	161	19.42	69
19.44	7	19.44	161	19.44	69
19.46	7	19.46	162	19.46	69
19.48	7	19.48	163	19.48	69
19.5	8	19.5	163	19.5	69
19.52	8	19.52	164	19.52	70
19.54	8	19.54	164	19.54	70
19.56	8	19.56	165	19.56	70
19.58	8	19.58	165	19.58	70
19.6	9	19.6	166	19.6	70
19.62	8	19.62	166	19.62	70
19.64	9	19.64	167	19.64	70
19.66	9	19.66	167	19.66	70
19.68	9	19.68	168	19.68	70
19.7	8	19.7	169	19.7	70
19.72	7	19.72	169	19.72	70
19.74	8	19.74	170	19.74	71
19.76	8	19.76	170	19.76	71
19.78	9	19.78	170	19.78	71
19.8	10	19.8	170	19.8	71
19.82	10	19.82	171	19.82	72
19.84	10	19.84	172	19.84	72
19.86	10	19.86	173	19.86	73
19.88	10	19.88	174	19.88	73
19.9	9	19.9	173	19.9	73
19.92	8	19.92	175	19.92	74
19.94	7	19.94	176	19.94	74
19.96	7	19.96	177	19.96	75
19.98	6	19.98	177	19.98	77
20	6	20	178	20	77
20.02	7	20.02	179	20.02	78
20.04	7	20.04	180	20.04	78
20.06	6	20.06	181	20.06	79
20.08	7	20.08	183	20.08	79
20.1	7	20.1	183	20.1	80
20.12	7	20.12	183	20.12	81
20.14	8	20.14	184	20.14	82
20.16	8	20.16	185	20.16	82
20.18	7	20.18	186	20.18	83
20.2	8	20.2	188	20.2	85
20.22	9	20.22	189	20.22	85
20.24	10	20.24	191	20.24	87
20.26	11	20.26	193	20.26	86
20.28	12	20.28	194	20.28	87
20.3	12	20.3	195	20.3	87
20.32	11	20.32	195	20.32	87
20.34	11	20.34	196	20.34	87
20.36	10	20.36	197	20.36	87
20.38	9	20.38	197	20.38	88
20.4	10	20.4	198	20.4	88
20.42	10	20.42	199	20.42	88
20.44	11	20.44	200	20.44	89
20.46	11	20.46	202	20.46	90
20.48	14	20.48	204	20.48	90
20.5	15	20.5	205	20.5	91
20.52	17	20.52	206	20.52	92
20.54	19	20.54	207	20.54	93
20.56	20	20.56	208	20.56	93
20.58	21	20.58	208	20.58	94
20.6	21	20.6	209	20.6	94
20.62	21	20.62	210	20.62	95
20.64	19	20.64	211	20.64	96
20.66	19	20.66	212	20.66	97
20.68	19	20.68	213	20.68	98
20.7	18	20.7	215	20.7	99
20.72	17	20.72	216	20.72	99
20.74	16	20.74	217	20.74	101
20.76	16	20.76	217	20.76	102
20.78	15	20.78	219	20.78	103
20.8	15	20.8	220	20.8	105
20.82	14	20.82	222	20.82	107
20.84	14	20.84	223	20.84	108
20.86	14	20.86	224	20.86	109
20.88	14	20.88	225	20.88	110
20.9	14	20.9	226	20.9	112
20.92	14	20.92	229	20.92	113
20.94	15	20.94	229	20.94	112
20.96	16	20.96	231	20.96	113
20.98	17	20.98	232	20.98	112
21	18	21	233	21	112
21.02	18	21.02	235	21.02	113
21.04	17	21.04	236	21.04	114
21.06	18	21.06	237	21.06	115
21.08	18	21.08	237	21.08	116
21.1	19	21.1	238	21.1	116
21.12	20	21.12	240	21.12	118
21.14	20	21.14	240	21.14	118
21.16	21	21.16	240	21.16	118
21.18	22	21.18	242	21.18	118
21.2	21	21.2	245	21.2	119
21.22	21	21.22	245	21.22	119
21.24	22	21.24	246	21.24	118
21.26	22	21.26	247	21.26	118
21.28	21	21.28	248	21.28	117
21.3	20	21.3	249	21.3	117
21.32	19	21.32	250	21.32	116
21.34	19	21.34	251	21.34	117
21.36	19	21.36	254	21.36	118
21.38	19	21.38	255	21.38	119
21.4	18	21.4	257	21.4	120
21.42	19	21.42	258	21.42	123
21.44	18	21.44	259	21.44	126
21.46	17	21.46	262	21.46	129
21.48	16	21.48	263	21.48	132
21.5	16	21.5	264	21.5	136
21.52	17	21.52	265	21.52	140
21.54	16	21.54	266	21.54	145
21.56	15	21.56	266	21.56	149
21.58	16	21.58	267	21.58	155
21.6	17	21.6	268	21.6	160
21.62	17	21.62	269	21.62	165
21.64	19	21.64	270	21.64	170
21.66	20	21.66	271	21.66	174
21.68	21	21.68	271	21.68	179
21.7	24	21.7	271	21.7	183
21.72	25	21.72	270	21.72	187
21.74	26	21.74	271	21.74	191
21.76	29	21.76	271	21.76	194
21.78	32	21.78	273	21.78	195
21.8	34	21.8	274	21.8	197
21.82	37	21.82	274	21.82	197
21.84	42	21.84	276	21.84	197
21.86	44	21.86	277	21.86	195
21.88	47	21.88	278	21.88	192
21.9	50	21.9	279	21.9	190
21.92	52	21.92	280	21.92	188
21.94	56	21.94	280	21.94	184
21.96	59	21.96	281	21.96	179
21.98	63	21.98	282	21.98	175
22	67	22	282	22	170
22.02	73	22.02	282	22.02	166
22.04	76	22.04	282	22.04	161
22.06	80	22.06	283	22.06	157
22.08	82	22.08	283	22.08	154
22.1	85	22.1	283	22.1	150
22.12	86	22.12	284	22.12	147
22.14	82	22.14	285	22.14	144
22.16	78	22.16	287	22.16	141
22.18	74	22.18	287	22.18	140
22.2	69	22.2	287	22.2	136
22.22	65	22.22	287	22.22	137
22.24	58	22.24	288	22.24	137
22.26	54	22.26	287	22.26	137
22.28	49	22.28	287	22.28	138
22.3	43	22.3	287	22.3	140
22.32	35	22.32	288	22.32	141
22.34	33	22.34	288	22.34	142
22.36	27	22.36	288	22.36	144
22.38	24	22.38	287	22.38	145
22.4	21	22.4	288	22.4	147
22.42	18	22.42	286	22.42	148
22.44	16	22.44	287	22.44	150
22.46	16	22.46	287	22.46	151
22.48	16	22.48	286	22.48	152
22.5	16	22.5	285	22.5	153
22.52	16	22.52	283	22.52	155
22.54	17	22.54	280	22.54	155
22.56	16	22.56	278	22.56	156
22.58	16	22.58	277	22.58	157
22.6	17	22.6	277	22.6	157
22.62	16	22.62	275	22.62	157
22.64	15	22.64	274	22.64	157
22.66	15	22.66	273	22.66	157
22.68	15	22.68	271	22.68	155
22.7	16	22.7	268	22.7	155
22.72	18	22.72	267	22.72	154
22.74	22	22.74	266	22.74	153
22.76	25	22.76	265	22.76	151
22.78	27	22.78	265	22.78	150
22.8	31	22.8	263	22.8	148
22.82	35	22.82	261	22.82	146
22.84	36	22.84	259	22.84	144
22.86	38	22.86	257	22.86	143
22.88	41	22.88	256	22.88	142
22.9	42	22.9	254	22.9	140
22.92	43	22.92	253	22.92	137
22.94	44	22.94	250	22.94	136
22.96	43	22.96	250	22.96	134
22.98	44	22.98	248	22.98	133
23	44	23	246	23	131
23.02	43	23.02	245	23.02	129
23.04	41	23.04	244	23.04	129
23.06	38	23.06	243	23.06	128
23.08	37	23.08	241	23.08	128
23.1	35	23.1	240	23.1	127
23.12	32	23.12	239	23.12	126
23.14	30	23.14	238	23.14	125
23.16	28	23.16	235	23.16	124
23.18	26	23.18	232	23.18	122
23.2	23	23.2	231	23.2	121
23.22	21	23.22	230	23.22	122
23.24	18	23.24	228	23.24	122
23.26	16	23.26	226	23.26	121
23.28	14	23.28	225	23.28	120
23.3	12	23.3	224	23.3	119
23.32	9	23.32	222	23.32	119
23.34	8	23.34	221	23.34	118
23.36	8	23.36	219	23.36	119
23.38	8	23.38	217	23.38	118
23.4	7	23.4	216	23.4	117
23.42	7	23.42	213	23.42	116
23.44	7	23.44	211	23.44	114
23.46	8	23.46	209	23.46	114
23.48	8	23.48	208	23.48	113
23.5	9	23.5	205	23.5	113
23.52	9	23.52	204	23.52	112
23.54	10	23.54	202	23.54	112
23.56	9	23.56	201	23.56	112
23.58	9	23.58	201	23.58	110
23.6	8	23.6	199	23.6	109
23.62	8	23.62	197	23.62	106
23.64	9	23.64	196	23.64	105
23.66	9	23.66	193	23.66	104
23.68	9	23.68	191	23.68	104
23.7	9	23.7	190	23.7	104
23.72	9	23.72	188	23.72	102
23.74	9	23.74	188	23.74	102
23.76	9	23.76	187	23.76	101
23.78	9	23.78	185	23.78	100
23.8	9	23.8	182	23.8	99
23.82	9	23.82	180	23.82	99
23.84	8	23.84	179	23.84	98
23.86	8	23.86	178	23.86	98
23.88	7	23.88	178	23.88	98
23.9	7	23.9	177	23.9	97
23.92	7	23.92	176	23.92	98
23.94	7	23.94	175	23.94	98
23.96	7	23.96	174	23.96	98
23.98	6	23.98	173	23.98	98
24	6	24	171	24	98
24.02	6	24.02	170	24.02	98
24.04	5	24.04	168	24.04	99
24.06	6	24.06	167	24.06	99
24.08	7	24.08	167	24.08	99
24.1	7	24.1	165	24.1	99
24.12	7	24.12	164	24.12	98
24.14	8	24.14	163	24.14	97
24.16	9	24.16	161	24.16	97
24.18	9	24.18	160	24.18	97
24.2	10	24.2	159	24.2	96
24.22	10	24.22	158	24.22	95
24.24	11	24.24	156	24.24	94
24.26	12	24.26	155	24.26	92
24.28	12	24.28	155	24.28	91
24.3	12	24.3	154	24.3	90
24.32	12	24.32	152	24.32	89
24.34	13	24.34	151	24.34	88
24.36	13	24.36	149	24.36	88
24.38	12	24.38	148	24.38	88
24.4	13	24.4	147	24.4	88
24.42	13	24.42	145	24.42	86
24.44	12	24.44	145	24.44	86
24.46	12	24.46	144	24.46	85
24.48	11	24.48	143	24.48	84
24.5	11	24.5	142	24.5	83
24.52	12	24.52	142	24.52	83
24.54	12	24.54	141	24.54	82
24.56	12	24.56	140	24.56	81
24.58	11	24.58	140	24.58	81
24.6	11	24.6	139	24.6	80
24.62	11	24.62	138	24.62	80
24.64	12	24.64	137	24.64	80
24.66	11	24.66	136	24.66	80
24.68	11	24.68	136	24.68	81
24.7	10	24.7	135	24.7	80
24.72	10	24.72	134	24.72	81
24.74	9	24.74	134	24.74	81
24.76	8	24.76	133	24.76	82
24.78	9	24.78	133	24.78	82
24.8	10	24.8	133	24.8	82
24.82	9	24.82	132	24.82	83
24.84	9	24.84	132	24.84	83
24.86	10	24.86	131	24.86	84
24.88	11	24.88	130	24.88	84
24.9	11	24.9	130	24.9	83
24.92	12	24.92	129	24.92	84
24.94	12	24.94	129	24.94	84
24.96	11	24.96	128	24.96	85
24.98	12	24.98	127	24.98	86
25	12	25	125	25	87
25.02	12	25.02	125	25.02	88
25.04	13	25.04	124	25.04	88
25.06	14	25.06	124	25.06	88
25.08	14	25.08	123	25.08	88
25.1	15	25.1	122	25.1	88
25.12	15	25.12	122	25.12	87
25.14	16	25.14	120	25.14	85
25.16	15	25.16	119	25.16	84
25.18	16	25.18	118	25.18	83
25.2	16	25.2	118	25.2	81
25.22	16	25.22	117	25.22	80
25.24	15	25.24	116	25.24	79
25.26	15	25.26	116	25.26	77
25.28	16	25.28	115	25.28	76
25.3	17	25.3	114	25.3	75
25.32	19	25.32	113	25.32	73
25.34	20	25.34	112	25.34	72
25.36	19	25.36	111	25.36	70
25.38	20	25.38	112	25.38	70
25.4	20	25.4	111	25.4	70
25.42	21	25.42	111	25.42	69
25.44	20	25.44	111	25.44	69
25.46	21	25.46	111	25.46	68
25.48	20	25.48	111	25.48	68
25.5	19	25.5	111	25.5	68
25.52	18	25.52	111	25.52	68
25.54	18	25.54	111	25.54	68
25.56	17	25.56	111	25.56	67
25.58	17	25.58	111	25.58	66
25.6	16	25.6	110	25.6	66
25.62	15	25.62	110	25.62	66
25.64	14	25.64	110	25.64	67
25.66	13	25.66	109	25.66	68
25.68	13	25.68	109	25.68	69
25.7	13	25.7	109	25.7	69
25.72	12	25.72	109	25.72	69
25.74	12	25.74	109	25.74	68
25.76	11	25.76	109	25.76	68
25.78	10	25.78	108	25.78	67
25.8	9	25.8	108	25.8	67
25.82	10	25.82	108	25.82	67
25.84	9	25.84	108	25.84	66
25.86	9	25.86	108	25.86	64
25.88	9	25.88	108	25.88	64
25.9	10	25.9	109	25.9	63
25.92	10	25.92	107	25.92	63
25.94	10	25.94	107	25.94	62
25.96	10	25.96	107	25.96	62
25.98	10	25.98	107	25.98	62
26	11	26	106	26	62
26.02	10	26.02	107	26.02	62
26.04	11	26.04	107	26.04	62
26.06	13	26.06	106	26.06	63
26.08	15	26.08	106	26.08	63
26.1	17	26.1	105	26.1	64
26.12	17	26.12	105	26.12	64
26.14	17	26.14	104	26.14	63
26.16	18	26.16	104	26.16	62
26.18	19	26.18	104	26.18	63
26.2	19	26.2	104	26.2	63
26.22	18	26.22	104	26.22	63
26.24	16	26.24	103	26.24	63
26.26	13	26.26	102	26.26	62
26.28	12	26.28	102	26.28	62
26.3	11	26.3	102	26.3	62
26.32	11	26.32	102	26.32	63
26.34	11	26.34	103	26.34	64
26.36	10	26.36	103	26.36	64
26.38	10	26.38	103	26.38	64
26.4	9	26.4	102	26.4	63
26.42	9	26.42	103	26.42	63
26.44	8	26.44	103	26.44	62
26.46	8	26.46	103	26.46	62
26.48	7	26.48	102	26.48	61
26.5	7	26.5	102	26.5	62
26.52	6	26.52	102	26.52	61
26.54	5	26.54	102	26.54	61
26.56	6	26.56	102	26.56	61
26.58	6	26.58	101	26.58	61
26.6	5	26.6	101	26.6	61
26.62	6	26.62	101	26.62	61
26.64	6	26.64	100	26.64	61
26.66	6	26.66	100	26.66	61
26.68	6	26.68	100	26.68	61
26.7	6	26.7	100	26.7	61
26.72	6	26.72	100	26.72	62
26.74	7	26.74	101	26.74	62
26.76	8	26.76	101	26.76	62
26.78	8	26.78	100	26.78	63
26.8	8	26.8	100	26.8	63
26.82	8	26.82	100	26.82	63
26.84	9	26.84	100	26.84	63
26.86	9	26.86	99	26.86	63
26.88	9	26.88	99	26.88	63
26.9	9	26.9	98	26.9	64
26.92	8	26.92	98	26.92	64
26.94	7	26.94	98	26.94	64
26.96	7	26.96	99	26.96	64
26.98	7	26.98	98	26.98	64
27	6	27	98	27	64
27.02	6	27.02	97	27.02	64
27.04	6	27.04	96	27.04	63
27.06	5	27.06	96	27.06	63
27.08	5	27.08	96	27.08	62
27.1	6	27.1	96	27.1	61
27.12	6	27.12	95	27.12	61
27.14	7	27.14	95	27.14	61
27.16	7	27.16	94	27.16	62
27.18	8	27.18	95	27.18	61
27.2	7	27.2	95	27.2	61
27.22	7	27.22	94	27.22	61
27.24	6	27.24	94	27.24	60
27.26	6	27.26	94	27.26	60
27.28	5	27.28	94	27.28	60
27.3	6	27.3	94	27.3	59
27.32	7	27.32	93	27.32	59
27.34	6	27.34	93	27.34	59
27.36	6	27.36	93	27.36	59
27.38	7	27.38	93	27.38	59
27.4	7	27.4	92	27.4	59
27.42	7	27.42	92	27.42	59
27.44	7	27.44	92	27.44	60
27.46	7	27.46	91	27.46	60
27.48	6	27.48	91	27.48	60
27.5	7	27.5	91	27.5	60
27.52	7	27.52	91	27.52	59
27.54	7	27.54	90	27.54	59
27.56	8	27.56	90	27.56	59
27.58	8	27.58	90	27.58	59
27.6	8	27.6	90	27.6	59
27.62	8	27.62	90	27.62	59
27.64	8	27.64	90	27.64	58
27.66	8	27.66	90	27.66	59
27.68	8	27.68	91	27.68	58
27.7	7	27.7	91	27.7	59
27.72	8	27.72	91	27.72	58
27.74	8	27.74	90	27.74	58
27.76	8	27.76	90	27.76	58
27.78	8	27.78	91	27.78	58
27.8	8	27.8	91	27.8	58
27.82	8	27.82	90	27.82	58
27.84	8	27.84	91	27.84	59
27.86	8	27.86	91	27.86	59
27.88	8	27.88	91	27.88	59
27.9	8	27.9	91	27.9	59
27.92	8	27.92	91	27.92	59
27.94	8	27.94	91	27.94	59
27.96	7	27.96	91	27.96	59
27.98	7	27.98	90	27.98	59
28	8	28	91	28	59
28.02	8	28.02	91	28.02	60
28.04	8	28.04	91	28.04	60
28.06	8	28.06	91	28.06	60
28.08	7	28.08	91	28.08	60
28.1	6	28.1	91	28.1	60
28.12	5	28.12	90	28.12	60
28.14	5	28.14	91	28.14	60
28.16	5	28.16	91	28.16	60
28.18	5	28.18	91	28.18	59
28.2	5	28.2	91	28.2	59
28.22	5	28.22	91	28.22	59
28.24	5	28.24	91	28.24	58
28.26	6	28.26	90	28.26	58
28.28	7	28.28	90	28.28	58
28.3	8	28.3	90	28.3	58
28.32	8	28.32	89	28.32	59
28.34	8	28.34	89	28.34	58
28.36	8	28.36	89	28.36	58
28.38	8	28.38	88	28.38	58
28.4	7	28.4	88	28.4	59
28.42	8	28.42	88	28.42	59
28.44	8	28.44	87	28.44	59
28.46	7	28.46	86	28.46	60
28.48	6	28.48	86	28.48	60
28.5	5	28.5	85	28.5	59
28.52	5	28.52	85	28.52	59
28.54	6	28.54	85	28.54	59
28.56	6	28.56	85	28.56	60
28.58	7	28.58	85	28.58	60
28.6	8	28.6	85	28.6	59
28.62	8	28.62	85	28.62	59
28.64	9	28.64	85	28.64	59
28.66	9	28.66	85	28.66	58
28.68	9	28.68	85	28.68	58
28.7	9	28.7	85	28.7	58
28.72	9	28.72	85	28.72	58
28.74	7	28.74	84	28.74	58
28.76	7	28.76	85	28.76	58
28.78	6	28.78	85	28.78	58
28.8	6	28.8	85	28.8	58
28.82	7	28.82	85	28.82	57
28.84	6	28.84	85	28.84	57
28.86	7	28.86	84	28.86	57
28.88	8	28.88	84	28.88	57
28.9	8	28.9	84	28.9	57
28.92	7	28.92	83	28.92	57
28.94	7	28.94	83	28.94	57
28.96	7	28.96	83	28.96	57
28.98	7	28.98	82	28.98	58
29	7	29	82	29	58
29.02	7	29.02	81	29.02	58
29.04	7	29.04	81	29.04	58
29.06	7	29.06	81	29.06	58
29.08	7	29.08	81	29.08	58
29.1	7	29.1	82	29.1	59
29.12	8	29.12	82	29.12	59
29.14	8	29.14	82	29.14	59
29.16	8	29.16	82	29.16	59
29.18	8	29.18	82	29.18	59
29.2	8	29.2	82	29.2	58
29.22	9	29.22	83	29.22	58
29.24	9	29.24	82	29.24	58
29.26	9	29.26	82	29.26	58
29.28	10	29.28	82	29.28	59
29.3	10	29.3	81	29.3	59
29.32	10	29.32	81	29.32	58
29.34	10	29.34	82	29.34	57
29.36	10	29.36	82	29.36	58
29.38	10	29.38	82	29.38	57
29.4	11	29.4	83	29.4	57
29.42	11	29.42	82	29.42	57
29.44	12	29.44	82	29.44	57
29.46	13	29.46	82	29.46	57
29.48	15	29.48	82	29.48	57
29.5	17	29.5	82	29.5	56
29.52	18	29.52	82	29.52	56
29.54	20	29.54	83	29.54	57
29.56	21	29.56	82	29.56	57
29.58	23	29.58	83	29.58	58
29.6	24	29.6	83	29.6	59
29.62	23	29.62	83	29.62	59
29.64	24	29.64	83	29.64	59
29.66	25	29.66	83	29.66	59
29.68	26	29.68	83	29.68	60
29.7	26	29.7	84	29.7	60
29.72	28	29.72	84	29.72	61
29.74	29	29.74	84	29.74	61
29.76	32	29.76	83	29.76	62
29.78	34	29.78	83	29.78	62
29.8	34	29.8	83	29.8	63
29.82	35	29.82	83	29.82	65
29.84	35	29.84	82	29.84	66
29.86	35	29.86	82	29.86	68
29.88	35	29.88	82	29.88	69
29.9	33	29.9	81	29.9	70
29.92	33	29.92	81	29.92	72
29.94	31	29.94	80	29.94	74
29.96	30	29.96	80	29.96	77
29.98	27	29.98	79	29.98	79
30	27	30	79	30	80
30.02	26	30.02	79	30.02	81
30.04	26	30.04	80	30.04	81
30.06	25	30.06	80	30.06	82
30.08	24	30.08	80	30.08	82
30.1	23	30.1	79	30.1	83
30.12	25	30.12	78	30.12	84
30.14	24	30.14	78	30.14	84
30.16	25	30.16	78	30.16	84
30.18	25	30.18	78	30.18	84
30.2	25	30.2	77	30.2	83
30.22	24	30.22	77	30.22	83
30.24	24	30.24	77	30.24	82
30.26	24	30.26	77	30.26	81
30.28	25	30.28	77	30.28	79
30.3	25	30.3	77	30.3	77
30.32	25	30.32	77	30.32	75
30.34	27	30.34	77	30.34	73
30.36	27	30.36	77	30.36	71
30.38	29	30.38	76	30.38	69
30.4	31	30.4	76	30.4	67
30.42	32	30.42	76	30.42	64
30.44	34	30.44	76	30.44	62
30.46	33	30.46	76	30.46	60
30.48	33	30.48	75	30.48	59
30.5	32	30.5	75	30.5	58
30.52	32	30.52	76	30.52	57
30.54	32	30.54	76	30.54	57
30.56	30	30.56	75	30.56	55
30.58	28	30.58	76	30.58	55
30.6	25	30.6	76	30.6	56
30.62	24	30.62	75	30.62	56
30.64	21	30.64	76	30.64	57
30.66	20	30.66	76	30.66	58
30.68	19	30.68	75	30.68	58
30.7	18	30.7	76	30.7	58
30.72	17	30.72	75	30.72	58
30.74	15	30.74	75	30.74	59
30.76	15	30.76	75	30.76	60
30.78	14	30.78	75	30.78	63
30.8	14	30.8	75	30.8	65
30.82	14	30.82	75	30.82	68
30.84	13	30.84	74	30.84	69
30.86	13	30.86	74	30.86	72
30.88	12	30.88	74	30.88	74
30.9	12	30.9	73	30.9	77
30.92	12	30.92	74	30.92	80
30.94	13	30.94	74	30.94	83
30.96	14	30.96	74	30.96	85
30.98	15	30.98	74	30.98	88
31	16	31	74	31	89
31.02	17	31.02	73	31.02	92
31.04	18	31.04	73	31.04	93
31.06	19	31.06	72	31.06	95
31.08	21	31.08	72	31.08	96
31.1	22	31.1	72	31.1	97
31.12	23	31.12	72	31.12	97
31.14	24	31.14	72	31.14	97
31.16	24	31.16	73	31.16	96
31.18	26	31.18	73	31.18	96
31.2	27	31.2	72	31.2	95
31.22	29	31.22	73	31.22	92
31.24	32	31.24	72	31.24	90
31.26	35	31.26	72	31.26	88
31.28	37	31.28	72	31.28	85
31.3	39	31.3	73	31.3	83
31.32	41	31.32	72	31.32	81
31.34	44	31.34	72	31.34	77
31.36	49	31.36	72	31.36	74
31.38	53	31.38	72	31.38	71
31.4	57	31.4	72	31.4	67
31.42	58	31.42	72	31.42	64
31.44	58	31.44	72	31.44	61
31.46	60	31.46	72	31.46	59
31.48	61	31.48	72	31.48	57
31.5	61	31.5	72	31.5	55
31.52	59	31.52	72	31.52	54
31.54	56	31.54	72	31.54	53
31.56	53	31.56	72	31.56	51
31.58	48	31.58	72	31.58	51
31.6	42	31.6	73	31.6	51
31.62	38	31.62	73	31.62	50
31.64	33	31.64	73	31.64	50
31.66	29	31.66	72	31.66	50
31.68	24	31.68	73	31.68	50
31.7	20	31.7	73	31.7	50
31.72	18	31.72	73	31.72	50
31.74	17	31.74	73	31.74	51
31.76	16	31.76	73	31.76	50
31.78	14	31.78	73	31.78	51
31.8	13	31.8	73	31.8	51
31.82	13	31.82	72	31.82	51
31.84	13	31.84	72	31.84	52
31.86	12	31.86	72	31.86	52
31.88	12	31.88	72	31.88	53
31.9	11	31.9	72	31.9	54
31.92	11	31.92	72	31.92	53
31.94	11	31.94	72	31.94	53
31.96	11	31.96	72	31.96	53
31.98	13	31.98	72	31.98	53
32	13	32	71	32	53
32.02	13	32.02	71	32.02	53
32.04	12	32.04	71	32.04	53
32.06	13	32.06	71	32.06	54
32.08	14	32.08	71	32.08	54
32.1	14	32.1	71	32.1	54
32.12	14	32.12	71	32.12	53
32.14	17	32.14	71	32.14	54
32.16	17	32.16	71	32.16	54
32.18	18	32.18	70	32.18	55
32.2	20	32.2	70	32.2	56
32.22	21	32.22	70	32.22	56
32.24	21	32.24	69	32.24	56
32.26	21	32.26	69	32.26	57
32.28	21	32.28	68	32.28	57
32.3	21	32.3	67	32.3	57
32.32	22	32.32	67	32.32	57
32.34	23	32.34	67	32.34	56
32.36	24	32.36	68	32.36	57
32.38	26	32.38	68	32.38	57
32.4	27	32.4	68	32.4	57
32.42	28	32.42	67	32.42	58
32.44	29	32.44	67	32.44	59
32.46	31	32.46	67	32.46	59
32.48	34	32.48	67	32.48	59
32.5	36	32.5	67	32.5	60
32.52	39	32.52	67	32.52	62
32.54	39	32.54	67	32.54	63
32.56	40	32.56	68	32.56	66
32.58	44	32.58	68	32.58	67
32.6	46	32.6	68	32.6	68
32.62	52	32.62	68	32.62	69
32.64	56	32.64	69	32.64	70
32.66	59	32.66	68	32.66	72
32.68	60	32.68	69	32.68	74
32.7	62	32.7	69	32.7	77
32.72	65	32.72	69	32.72	80
32.74	66	32.74	68	32.74	82
32.76	68	32.76	68	32.76	85
32.78	66	32.78	68	32.78	88
32.8	65	32.8	68	32.8	91
32.82	61	32.82	68	32.82	93
32.84	59	32.84	68	32.84	95
32.86	58	32.86	69	32.86	97
32.88	54	32.88	69	32.88	99
32.9	52	32.9	69	32.9	101
32.92	51	32.92	69	32.92	102
32.94	47	32.94	70	32.94	103
32.96	46	32.96	70	32.96	103
32.98	44	32.98	70	32.98	102
33	44	33	70	33	100
33.02	44	33.02	70	33.02	99
33.04	43	33.04	69	33.04	97
33.06	44	33.06	70	33.06	95
33.08	44	33.08	70	33.08	92
33.1	45	33.1	69	33.1	89
33.12	46	33.12	69	33.12	87
33.14	46	33.14	68	33.14	84
33.16	47	33.16	69	33.16	80
33.18	49	33.18	69	33.18	77
33.2	52	33.2	69	33.2	75
33.22	54	33.22	69	33.22	73
33.24	55	33.24	69	33.24	69
33.26	56	33.26	69	33.26	67
33.28	58	33.28	69	33.28	64
33.3	57	33.3	70	33.3	62
33.32	53	33.32	70	33.32	60
33.34	51	33.34	71	33.34	58
33.36	48	33.36	70	33.36	58
33.38	45	33.38	70	33.38	58
33.4	41	33.4	70	33.4	58
33.42	36	33.42	71	33.42	58
33.44	33	33.44	71	33.44	59
33.46	31	33.46	71	33.46	60
33.48	28	33.48	70	33.48	62
33.5	27	33.5	71	33.5	63
33.52	25	33.52	71	33.52	65
33.54	26	33.54	71	33.54	67
33.56	25	33.56	71	33.56	69
33.58	25	33.58	71	33.58	72
33.6	25	33.6	71	33.6	75
33.62	25	33.62	71	33.62	77
33.64	27	33.64	71	33.64	79
33.66	27	33.66	71	33.66	82
33.68	26	33.68	71	33.68	84
33.7	27	33.7	71	33.7	86
33.72	28	33.72	71	33.72	89
33.74	30	33.74	71	33.74	92
33.76	30	33.76	71	33.76	94
33.78	30	33.78	71	33.78	98
33.8	33	33.8	72	33.8	101
33.82	36	33.82	71	33.82	105
33.84	39	33.84	71	33.84	108
33.86	43	33.86	71	33.86	111
33.88	45	33.88	72	33.88	114
33.9	47	33.9	71	33.9	117
33.92	51	33.92	71	33.92	119
33.94	53	33.94	72	33.94	119
33.96	54	33.96	72	33.96	120
33.98	57	33.98	71	33.98	122
34	58	34	71	34	122
34.02	60	34.02	72	34.02	121
34.04	59	34.04	72	34.04	121
34.06	58	34.06	71	34.06	120
34.08	58	34.08	71	34.08	120
34.1	59	34.1	71	34.1	117
34.12	58	34.12	72	34.12	114
34.14	60	34.14	72	34.14	112
34.16	62	34.16	72	34.16	110
34.18	62	34.18	72	34.18	107
34.2	64	34.2	72	34.2	104
34.22	64	34.22	73	34.22	101
34.24	65	34.24	73	34.24	97
34.26	67	34.26	74	34.26	93
34.28	69	34.28	74	34.28	90
34.3	71	34.3	74	34.3	86
34.32	70	34.32	74	34.32	82
34.34	69	34.34	74	34.34	78
34.36	70	34.36	74	34.36	76
34.38	70	34.38	74	34.38	73
34.4	68	34.4	74	34.4	70
34.42	67	34.42	74	34.42	68
34.44	65	34.44	74	34.44	66
34.46	59	34.46	74	34.46	65
34.48	55	34.48	75	34.48	64
34.5	50	34.5	75	34.5	64
34.52	46	34.52	74	34.52	63
34.54	42	34.54	74	34.54	63
34.56	38	34.56	75	34.56	62
34.58	34	34.58	75	34.58	62
34.6	31	34.6	75	34.6	62
34.62	30	34.62	75	34.62	61
34.64	28	34.64	74	34.64	61
34.66	25	34.66	75	34.66	61
34.68	21	34.68	74	34.68	61
34.7	19	34.7	75	34.7	61
34.72	18	34.72	75	34.72	60
34.74	16	34.74	75	34.74	60
34.76	16	34.76	75	34.76	61
34.78	15	34.78	75	34.78	61
34.8	15	34.8	74	34.8	60
34.82	14	34.82	73	34.82	60
34.84	14	34.84	73	34.84	61
34.86	15	34.86	73	34.86	62
34.88	16	34.88	73	34.88	63
34.9	16	34.9	73	34.9	63
34.92	15	34.92	73	34.92	63
34.94	14	34.94	73	34.94	64
34.96	13	34.96	72	34.96	63
34.98	12	34.98	72	34.98	64
35	12	35	71	35	65
35.02	12	35.02	71	35.02	64
35.04	13	35.04	70	35.04	65
35.06	13	35.06	70	35.06	66
35.08	14	35.08	70	35.08	66
35.1	14	35.1	68	35.1	66
35.12	14	35.12	68	35.12	67
35.14	14	35.14	68	35.14	67
35.16	14	35.16	68	35.16	67
35.18	13	35.18	68	35.18	67
35.2	13	35.2	67	35.2	67
35.22	12	35.22	67	35.22	66
35.24	12	35.24	67	35.24	66
35.26	12	35.26	67	35.26	65
35.28	13	35.28	66	35.28	64
35.3	14	35.3	66	35.3	63
35.32	15	35.32	66	35.32	62
35.34	15	35.34	66	35.34	61
35.36	15	35.36	66	35.36	61
35.38	15	35.38	65	35.38	59
35.4	15	35.4	66	35.4	58
35.42	14	35.42	66	35.42	57
35.44	14	35.44	67	35.44	56
35.46	13	35.46	67	35.46	55
35.48	12	35.48	67	35.48	54
35.5	11	35.5	66	35.5	55
35.52	11	35.52	66	35.52	55
35.54	11	35.54	67	35.54	55
35.56	10	35.56	66	35.56	55
35.58	10	35.58	66	35.58	55
35.6	10	35.6	66	35.6	54
35.62	9	35.62	66	35.62	53
35.64	9	35.64	67	35.64	53
35.66	9	35.66	67	35.66	53
35.68	9	35.68	67	35.68	53
35.7	9	35.7	67	35.7	53
35.72	10	35.72	67	35.72	54
35.74	9	35.74	66	35.74	53
35.76	8	35.76	66	35.76	53
35.78	8	35.78	66	35.78	54
35.8	8	35.8	66	35.8	55
35.82	7	35.82	66	35.82	55
35.84	6	35.84	66	35.84	55
35.86	6	35.86	67	35.86	56
35.88	5	35.88	67	35.88	56
35.9	5	35.9	66	35.9	56
35.92	5	35.92	66	35.92	56
35.94	5	35.94	66	35.94	56
35.96	6	35.96	65	35.96	56
35.98	6	35.98	65	35.98	56
36	7	36	65	36	57
36.02	7	36.02	65	36.02	56
36.04	8	36.04	65	36.04	56
36.06	7	36.06	64	36.06	56
36.08	7	36.08	64	36.08	56
36.1	7	36.1	64	36.1	55
36.12	7	36.12	64	36.12	55
36.14	7	36.14	64	36.14	55
36.16	7	36.16	63	36.16	55
36.18	7	36.18	63	36.18	55
36.2	7	36.2	63	36.2	55
36.22	6	36.22	63	36.22	55
36.24	6	36.24	63	36.24	55
36.26	6	36.26	63	36.26	55
36.28	6	36.28	63	36.28	54
36.3	5	36.3	62	36.3	53
36.32	5	36.32	63	36.32	53
36.34	5	36.34	63	36.34	53
36.36	5	36.36	63	36.36	53
36.38	6	36.38	63	36.38	53
36.4	6	36.4	62	36.4	53
36.42	7	36.42	62	36.42	53
36.44	7	36.44	61	36.44	53
36.46	7	36.46	61	36.46	53
36.48	8	36.48	61	36.48	53
36.5	8	36.5	60	36.5	53
36.52	9	36.52	60	36.52	54
36.54	8	36.54	60	36.54	54
36.56	9	36.56	59	36.56	54
36.58	9	36.58	59	36.58	55
36.6	9	36.6	59	36.6	55
36.62	9	36.62	59	36.62	56
36.64	8	36.64	59	36.64	56
36.66	8	36.66	59	36.66	56
36.68	7	36.68	60	36.68	56
36.7	7	36.7	60	36.7	57
36.72	7	36.72	60	36.72	58
36.74	7	36.74	60	36.74	57
36.76	8	36.76	60	36.76	57
36.78	9	36.78	60	36.78	57
36.8	10	36.8	59	36.8	57
36.82	11	36.82	59	36.82	57
36.84	12	36.84	60	36.84	57
36.86	12	36.86	60	36.86	57
36.88	12	36.88	60	36.88	57
36.9	13	36.9	60	36.9	57
36.92	13	36.92	61	36.92	57
36.94	12	36.94	61	36.94	57
36.96	12	36.96	62	36.96	56
36.98	12	36.98	62	36.98	56
37	12	37	62	37	56
37.02	11	37.02	62	37.02	54
37.04	12	37.04	62	37.04	54
37.06	11	37.06	61	37.06	54
37.08	10	37.08	61	37.08	53
37.1	10	37.1	62	37.1	53
37.12	9	37.12	61	37.12	53
37.14	10	37.14	61	37.14	51
37.16	9	37.16	61	37.16	51
37.18	8	37.18	61	37.18	50
37.2	8	37.2	60	37.2	50
37.22	7	37.22	61	37.22	50
37.24	7	37.24	60	37.24	50
37.26	7	37.26	60	37.26	50
37.28	6	37.28	60	37.28	51
37.3	6	37.3	59	37.3	50
37.32	7	37.32	59	37.32	49
37.34	6	37.34	59	37.34	49
37.36	6	37.36	59	37.36	50
37.38	7	37.38	58	37.38	50
37.4	7	37.4	58	37.4	50
37.42	7	37.42	57	37.42	50
37.44	6	37.44	57	37.44	50
37.46	6	37.46	57	37.46	50
37.48	6	37.48	57	37.48	50
37.5	6	37.5	57	37.5	51
37.52	6	37.52	57	37.52	50
37.54	6	37.54	58	37.54	51
37.56	7	37.56	58	37.56	51
37.58	7	37.58	58	37.58	51
37.6	8	37.6	58	37.6	51
37.62	8	37.62	58	37.62	51
37.64	9	37.64	59	37.64	52
37.66	10	37.66	59	37.66	50
37.68	10	37.68	59	37.68	50
37.7	9	37.7	59	37.7	50
37.72	9	37.72	59	37.72	49
37.74	8	37.74	59	37.74	48
37.76	8	37.76	58	37.76	49
37.78	8	37.78	59	37.78	48
37.8	8	37.8	59	37.8	48
37.82	8	37.82	60	37.82	47
37.84	9	37.84	60	37.84	47
37.86	8	37.86	60	37.86	47
37.88	9	37.88	60	37.88	47
37.9	10	37.9	60	37.9	46
37.92	11	37.92	60	37.92	48
37.94	11	37.94	60	37.94	47
37.96	11	37.96	60	37.96	47
37.98	12	37.98	60	37.98	47
38	13	38	59	38	48
38.02	13	38.02	59	38.02	48
38.04	13	38.04	59	38.04	48
38.06	13	38.06	59	38.06	48
38.08	12	38.08	59	38.08	47
38.1	11	38.1	59	38.1	47
38.12	11	38.12	59	38.12	47
38.14	10	38.14	58	38.14	48
38.16	10	38.16	58	38.16	48
38.18	10	38.18	57	38.18	48
38.2	9	38.2	57	38.2	49
38.22	9	38.22	57	38.22	49
38.24	9	38.24	56	38.24	49
38.26	10	38.26	56	38.26	49
38.28	11	38.28	56	38.28	49
38.3	11	38.3	56	38.3	49
38.32	10	38.32	56	38.32	48
38.34	10	38.34	56	38.34	49
38.36	8	38.36	56	38.36	49
38.38	8	38.38	56	38.38	50
38.4	7	38.4	56	38.4	51
38.42	7	38.42	56	38.42	51
38.44	7	38.44	56	38.44	51
38.46	7	38.46	57	38.46	51
38.48	6	38.48	57	38.48	52
38.5	6	38.5	57	38.5	51
38.52	6	38.52	57	38.52	51
38.54	7	38.54	57	38.54	52
38.56	8	38.56	57	38.56	54
38.58	7	38.58	56	38.58	54
38.6	8	38.6	56	38.6	54
38.62	8	38.62	56	38.62	54
38.64	8	38.64	57	38.64	54
38.66	8	38.66	56	38.66	54
38.68	8	38.68	56	38.68	54
38.7	9	38.7	56	38.7	54
38.72	9	38.72	56	38.72	54
38.74	10	38.74	56	38.74	55
38.76	10	38.76	56	38.76	55
38.78	12	38.78	56	38.78	55
38.8	12	38.8	56	38.8	55
38.82	13	38.82	55	38.82	56
38.84	14	38.84	55	38.84	57
38.86	14	38.86	55	38.86	58
38.88	15	38.88	55	38.88	59
38.9	16	38.9	55	38.9	59
38.92	16	38.92	56	38.92	59
38.94	16	38.94	56	38.94	60
38.96	15	38.96	55	38.96	61
38.98	15	38.98	55	38.98	61
39	14	39	55	39	62
39.02	14	39.02	55	39.02	63
39.04	14	39.04	55	39.04	64
39.06	15	39.06	55	39.06	64
39.08	15	39.08	55	39.08	65
39.1	15	39.1	55	39.1	65
39.12	14	39.12	55	39.12	64
39.14	15	39.14	54	39.14	64
39.16	15	39.16	54	39.16	64
39.18	15	39.18	54	39.18	63
39.2	15	39.2	54	39.2	63
39.22	15	39.22	54	39.22	63
39.24	16	39.24	54	39.24	63
39.26	16	39.26	54	39.26	64
39.28	17	39.28	54	39.28	63
39.3	17	39.3	54	39.3	61
39.32	18	39.32	54	39.32	60
39.34	18	39.34	54	39.34	59
39.36	18	39.36	54	39.36	58
39.38	19	39.38	54	39.38	57
39.4	19	39.4	54	39.4	56
39.42	19	39.42	54	39.42	55
39.44	20	39.44	54	39.44	54
39.46	21	39.46	54	39.46	55
39.48	22	39.48	54	39.48	54
39.5	22	39.5	54	39.5	53
39.52	22	39.52	54	39.52	52
39.54	21	39.54	54	39.54	51
39.56	21	39.56	54	39.56	51
39.58	21	39.58	55	39.58	50
39.6	21	39.6	55	39.6	49
39.62	19	39.62	55	39.62	48
39.64	18	39.64	55	39.64	48
39.66	18	39.66	55	39.66	47
39.68	16	39.68	55	39.68	47
39.7	14	39.7	55	39.7	45
39.72	13	39.72	55	39.72	45
39.74	12	39.74	55	39.74	44
39.76	11	39.76	55	39.76	44
39.78	9	39.78	54	39.78	43
39.8	9	39.8	55	39.8	44
39.82	8	39.82	55	39.82	44
39.84	9	39.84	55	39.84	43
39.86	9	39.86	54	39.86	44
39.88	9	39.88	55	39.88	44
39.9	8	39.9	55	39.9	44
39.92	9	39.92	54	39.92	45
39.94	9	39.94	54	39.94	44
39.96	8	39.96	54	39.96	45
39.98	8	39.98	54	39.98	45
40	8	40	54	40	45
40.02	7	40.02	54	40.02	45
40.04	7	40.04	54	40.04	46
40.06	7	40.06	54	40.06	47
40.08	7	40.08	54	40.08	48
40.1	7	40.1	54	40.1	48
40.12	7	40.12	54	40.12	48
40.14	7	40.14	54	40.14	48
40.16	7	40.16	54	40.16	49
40.18	8	40.18	54	40.18	49
40.2	8	40.2	54	40.2	50
40.22	8	40.22	53	40.22	51
40.24	7	40.24	53	40.24	51
40.26	7	40.26	53	40.26	52
40.28	7	40.28	53	40.28	53
40.3	7	40.3	53	40.3	54
40.32	7	40.32	53	40.32	55
40.34	8	40.34	53	40.34	55
40.36	8	40.36	53	40.36	56
40.38	7	40.38	54	40.38	58
40.4	8	40.4	54	40.4	58
40.42	8	40.42	54	40.42	60
40.44	9	40.44	54	40.44	61
40.46	10	40.46	54	40.46	63
40.48	11	40.48	54	40.48	63
40.5	13	40.5	54	40.5	64
40.52	14	40.52	54	40.52	65
40.54	14	40.54	54	40.54	65
40.56	16	40.56	54	40.56	66
40.58	17	40.58	54	40.58	66
40.6	18	40.6	54	40.6	65
40.62	18	40.62	53	40.62	65
40.64	17	40.64	53	40.64	64
40.66	17	40.66	53	40.66	63
40.68	17	40.68	53	40.68	64
40.7	18	40.7	52	40.7	64
40.72	19	40.72	53	40.72	63
40.74	22	40.74	53	40.74	62
40.76	25	40.76	53	40.76	61
40.78	27	40.78	53	40.78	59
40.8	28	40.8	53	40.8	57
40.82	28	40.82	53	40.82	56
40.84	30	40.84	52	40.84	54
40.86	31	40.86	52	40.86	52
40.88	31	40.88	52	40.88	52
40.9	30	40.9	52	40.9	51
40.92	30	40.92	52	40.92	50
40.94	32	40.94	52	40.94	48
40.96	32	40.96	52	40.96	48
40.98	33	40.98	51	40.98	47
41	36	41	51	41	47
41.02	38	41.02	52	41.02	45
41.04	38	41.04	52	41.04	44
41.06	38	41.06	52	41.06	43
41.08	38	41.08	52	41.08	44
41.1	37	41.1	52	41.1	43
41.12	37	41.12	52	41.12	43
41.14	36	41.14	51	41.14	42
41.16	34	41.16	51	41.16	41
41.18	34	41.18	51	41.18	41
41.2	35	41.2	51	41.2	40
41.22	37	41.22	51	41.22	41
41.24	38	41.24	51	41.24	42
41.26	40	41.26	51	41.26	42
41.28	41	41.28	50	41.28	41
41.3	44	41.3	50	41.3	41
41.32	45	41.32	50	41.32	41
41.34	48	41.34	50	41.34	41
41.36	49	41.36	50	41.36	42
41.38	49	41.38	50	41.38	43
41.4	47	41.4	50	41.4	43
41.42	48	41.42	50	41.42	43
41.44	49	41.44	50	41.44	43
41.46	48	41.46	50	41.46	43
41.48	47	41.48	49	41.48	43
41.5	47	41.5	50	41.5	43
41.52	45	41.52	50	41.52	43
41.54	44	41.54	50	41.54	43
41.56	42	41.56	50	41.56	44
41.58	41	41.58	50	41.58	44
41.6	38	41.6	50	41.6	44
41.62	35	41.62	50	41.62	44
41.64	31	41.64	50	41.64	44
41.66	26	41.66	50	41.66	43
41.68	23	41.68	50	41.68	44
41.7	23	41.7	51	41.7	43
41.72	20	41.72	51	41.72	44
41.74	17	41.74	51	41.74	43
41.76	16	41.76	51	41.76	44
41.78	16	41.78	51	41.78	44
41.8	15	41.8	52	41.8	44
41.82	15	41.82	52	41.82	43
41.84	14	41.84	52	41.84	43
41.86	13	41.86	52	41.86	42
41.88	13	41.88	53	41.88	43
41.9	13	41.9	53	41.9	43
41.92	12	41.92	54	41.92	43
41.94	12	41.94	54	41.94	44
41.96	12	41.96	55	41.96	44
41.98	11	41.98	55	41.98	44
42	11	42	55	42	44
42.02	11	42.02	55	42.02	45
42.04	11	42.04	55	42.04	46
42.06	11	42.06	55	42.06	46
42.08	11	42.08	55	42.08	46
42.1	11	42.1	55	42.1	46
42.12	10	42.12	54	42.12	47
42.14	11	42.14	54	42.14	48
42.16	11	42.16	54	42.16	48
42.18	11	42.18	54	42.18	48
42.2	12	42.2	54	42.2	48
42.22	12	42.22	54	42.22	49
42.24	12	42.24	54	42.24	49
42.26	11	42.26	54	42.26	49
42.28	11	42.28	53	42.28	49
42.3	11	42.3	53	42.3	49
42.32	11	42.32	54	42.32	49
42.34	12	42.34	53	42.34	48
42.36	11	42.36	53	42.36	48
42.38	12	42.38	53	42.38	48
42.4	13	42.4	53	42.4	48
42.42	13	42.42	52	42.42	49
42.44	13	42.44	52	42.44	48
42.46	13	42.46	52	42.46	48
42.48	13	42.48	51	42.48	47
42.5	13	42.5	51	42.5	46
42.52	13	42.52	51	42.52	45
42.54	12	42.54	51	42.54	44
42.56	12	42.56	50	42.56	44
42.58	13	42.58	49	42.58	44
42.6	14	42.6	49	42.6	44
42.62	15	42.62	49	42.62	44
42.64	15	42.64	49	42.64	44
42.66	15	42.66	49	42.66	44
42.68	16	42.68	48	42.68	44
42.7	16	42.7	49	42.7	44
42.72	16	42.72	49	42.72	43
42.74	15	42.74	49	42.74	44
42.76	14	42.76	49	42.76	43
42.78	13	42.78	49	42.78	42
42.8	12	42.8	49	42.8	42
42.82	11	42.82	48	42.82	42
42.84	11	42.84	48	42.84	42
42.86	11	42.86	49	42.86	41
42.88	10	42.88	49	42.88	41
42.9	10	42.9	48	42.9	41
42.92	9	42.92	49	42.92	41
42.94	10	42.94	48	42.94	41
42.96	10	42.96	49	42.96	40
42.98	10	42.98	49	42.98	40
43	10	43	49	43	41
43.02	11	43.02	49	43.02	41
43.04	12	43.04	49	43.04	41
43.06	13	43.06	49	43.06	41
43.08	14	43.08	49	43.08	41
43.1	16	43.1	48	43.1	42
43.12	18	43.12	49	43.12	41
43.14	19	43.14	49	43.14	41
43.16	19	43.16	50	43.16	41
43.18	22	43.18	50	43.18	40
43.2	23	43.2	50	43.2	40
43.22	24	43.22	51	43.22	40
43.24	24	43.24	51	43.24	40
43.26	24	43.26	51	43.26	40
43.28	24	43.28	51	43.28	41
43.3	24	43.3	51	43.3	41
43.32	24	43.32	51	43.32	42
43.34	25	43.34	51	43.34	42
43.36	26	43.36	52	43.36	41
43.38	26	43.38	52	43.38	41
43.4	24	43.4	51	43.4	41
43.42	24	43.42	51	43.42	41
43.44	23	43.44	51	43.44	41
43.46	23	43.46	51	43.46	41
43.48	22	43.48	51	43.48	41
43.5	20	43.5	51	43.5	41
43.52	18	43.52	51	43.52	42
43.54	16	43.54	51	43.54	42
43.56	15	43.56	51	43.56	42
43.58	14	43.58	51	43.58	43
43.6	13	43.6	51	43.6	43
43.62	12	43.62	51	43.62	43
43.64	11	43.64	50	43.64	43
43.66	10	43.66	50	43.66	43
43.68	10	43.68	50	43.68	43
43.7	11	43.7	49	43.7	43
43.72	11	43.72	49	43.72	44
43.74	12	43.74	49	43.74	44
43.76	13	43.76	48	43.76	45
43.78	12	43.78	49	43.78	45
43.8	12	43.8	48	43.8	45
43.82	12	43.82	47	43.82	45
43.84	12	43.84	47	43.84	44
43.86	12	43.86	47	43.86	45
43.88	12	43.88	46	43.88	44
43.9	11	43.9	46	43.9	44
43.92	10	43.92	46	43.92	45
43.94	10	43.94	45	43.94	45
43.96	10	43.96	45	43.96	46
43.98	10	43.98	45	43.98	46
44	11	44	44	44	46
44.02	11	44.02	45	44.02	45
44.04	11	44.04	45	44.04	45
44.06	11	44.06	45	44.06	45
44.08	12	44.08	45	44.08	45
44.1	12	44.1	46	44.1	45
44.12	13	44.12	46	44.12	46
44.14	14	44.14	45	44.14	46
44.16	15	44.16	45	44.16	46
44.18	16	44.18	46	44.18	46
44.2	16	44.2	46	44.2	46
44.22	16	44.22	46	44.22	45
44.24	16	44.24	46	44.24	46
44.26	16	44.26	47	44.26	46
44.28	16	44.28	47	44.28	46
44.3	15	44.3	47	44.3	45
44.32	14	44.32	48	44.32	45
44.34	15	44.34	48	44.34	44
44.36	15	44.36	48	44.36	43
44.38	14	44.38	48	44.38	43
44.4	15	44.4	48	44.4	43
44.42	15	44.42	48	44.42	44
44.44	15	44.44	48	44.44	44
44.46	16	44.46	47	44.46	43
44.48	16	44.48	48	44.48	43
44.5	15	44.5	48	44.5	42
44.52	15	44.52	49	44.52	42
44.54	16	44.54	49	44.54	42
44.56	15	44.56	49	44.56	42
44.58	14	44.58	49	44.58	42
44.6	14	44.6	49	44.6	42
44.62	13	44.62	49	44.62	43
44.64	13	44.64	49	44.64	42
44.66	12	44.66	49	44.66	42
44.68	12	44.68	49	44.68	41
44.7	11	44.7	49	44.7	41
44.72	11	44.72	49	44.72	41
44.74	12	44.74	50	44.74	41
44.76	11	44.76	50	44.76	42
44.78	11	44.78	49	44.78	42
44.8	11	44.8	49	44.8	42
44.82	11	44.82	49	44.82	42
44.84	10	44.84	48	44.84	42
44.86	9	44.86	48	44.86	41
44.88	8	44.88	48	44.88	41
44.9	8	44.9	48	44.9	41
44.92	7	44.92	48	44.92	40
44.94	7	44.94	47	44.94	40
[truncated: 1,753 more rows]

## Sheet: Fig.2d
Fluorescence and Phosphorescence spectra of C-wood treated with 1 M aqueous MgCl2 at room temperature.
Wavelength (nm)	FL	Wavelength (nm)	PL
410	0.25403	400	0.00315
415	0.37357	405	0.000926439
420	0.48283	410	0
425	0.5818	415	0.000369905
430	0.67047	420	0.00204
435	0.74886	425	0.005
440	0.81696	430	0.00926
445	0.87476	435	0.00742
450	0.92228	440	0.00696
455	0.9595	445	0.00907
460	0.98644	450	0.01421
465	0.99961	455	0.02518
470	1	460	0.04445
475	0.9896	465	0.07135
480	0.96918	470	0.10624
485	0.94172	475	0.15121
490	0.90789	480	0.20927
495	0.87036	485	0.27571
500	0.83084	490	0.34725
505	0.78956	495	0.42717
510	0.74941	500	0.51183
515	0.71119	505	0.59636
520	0.67319	510	0.68017
525	0.63819	515	0.75635
530	0.60396	520	0.82473
535	0.57294	525	0.88493
540	0.54149	530	0.93517
545	0.51394	535	0.97042
550	0.48805	540	0.99377
555	0.46157	545	1
560	0.43474	550	0.99594
565	0.41066	555	0.98218
570	0.38669	560	0.95679
575	0.36353	565	0.92287
580	0.34201	570	0.88402
585	0.32212	575	0.84282
590	0.30233	580	0.80001
595	0.28299	585	0.75304
600	0.26542	590	0.70414
605	0.24794	595	0.65818
610	0.23206	600	0.6099
615	0.21592	605	0.5639
620	0.20124	610	0.51919
625	0.1869	615	0.47881
630	0.1725	620	0.44103
635	0.15932	625	0.40847
640	0.14698	630	0.37656
645	0.13697	635	0.34319
650	0.12607	640	0.31273
655	0.11487	645	0.28083
660	0.10421	650	0.25717
665	0.09446	655	0.23334
670	0.08459	660	0.20835
675	0.07613	665	0.18815
680	0.06822	670	0.1696
685	0.0611	675	0.15102
690	0.05369	680	0.13708
695	0.0468	685	0.1263
700	0.04197	690	0.11536
705	0.03689	695	0.10612
710	0.03121	700	0.09719
715	0.0268	705	0.09088
720	0.02267	710	0.08423
725	0.01857	715	0.0823
730	0.01598	720	0.07663
735	0.01304	725	0.07371
740	0.01112	730	0.06835
745	0.00978	735	0.06479
750	0.00652	740	0.06161
		745	0.05634
		750	0.05387

## Sheet: Fig.2e
Phosphorescence spectra of C-wood and natural wood at room temperature.
Wavelength (nm)	Wood	C-wood
400	-7.55224	-960.71
405	-22.8943	-1391.59
410	-28.0194	-1612.03
415	-22.9275	-1622.03
420	-7.61859	-1421.61
425	17.9073	-1010.74
430	53.6502	-389.445
435	-3.27804	-681.404
440	-11.7444	-737.683
445	21.577	-328.839
450	119.39	899.556
455	278.94	3089.78
460	456.543	6416.29
465	751.346	10691.5
470	1052.28	15978.4
475	1407.8	22239
480	1776.9	29635.9
485	2241.1	37624.9
490	2746.71	46565.6
495	3257.89	55813.9
500	3781.07	65271.2
505	4277.28	74403.9
510	4684.59	82868.1
515	5094.04	90351.7
520	5386.92	96692.7
525	5642.84	101502
530	5793.05	104572
535	5862.58	106594
540	5959.92	107008
545	5983.25	106180
550	5996.82	104328
555	5930.41	101680
560	5819.4	98326.2
565	5698.28	93989.5
570	5480.14	88875.7
575	5284.69	83774.1
580	5030	78662
585	4823.94	73278.9
590	4652.13	68310.7
595	4393.1	63143.2
600	4149.34	58290.6
605	3940.86	53635.3
610	3691.12	49247.7
615	3550.12	45310.2
620	3275.27	41584.5
625	3094.84	37966
630	2860.9	34696.6
635	2755.61	31887.1
640	2658.11	28794.7
645	2546.86	26135.7
650	2448.15	23958.3
655	2340.2	22004.5
660	2132.63	19987.7
665	2044.23	17862.2
670	1883.19	16047
675	1775.9	14381.2
680	1674.84	12873.3
685	1580.01	11523.5
690	1491.41	10331.7
695	1409.04	9297.97
700	1332.9	8422.23
705	1262.99	7704.52
710	1199.3	7144.83
715	1141.85	6743.16
720	1090.63	6499.52

## Sheet: Fig.2f
Lifetime of wood and C-wood.
	Lifetime (ms)
Wood	17.5
H-wood	296.9

## Sheet: Fig.2g
Time-dependent phosphorescence emission of C-wood.
	99.975	199.95	299.925	399.9	499.875	599.85	699.825	799.8	899.775	999.75	1099.72	1199.7	1299.67	1399.65	1499.62	1999.5	2399.4	2499.38	2599.35	2999.25	3099.22	3499.12	3899.03
455	3573.39	501.98	298.271	216.813	182.681	145.363	128.383	133.044	116.885	110.538	114.449	114.646	109.733	102.152	100.522	95.5517	92.9497	92.5524	87.4814	89.8993	97.6045	99.6904	89.9777
460	4251.99	710.024	408.375	292.788	232.403	186.564	162.239	152.457	136.065	122.9	126.937	123.294	118.577	110.957	107.403	99.5946	96.7573	93.9417	87.2161	91.0029	95.636	99.6259	90.9145
465	5099.34	976.246	542.399	393.524	307.018	241.857	205.198	183.98	156.496	145.395	144.275	135.28	125.952	117.224	115.932	101.673	97.3493	93.6306	87.8067	92.4332	94.93	97.8114	91.0488
470	6128.13	1315.18	729.858	534.03	402.965	315.055	260.373	224.901	188.491	171.024	164.719	153.588	137.788	127.618	126.605	104.596	99.4883	94.9902	89.0858	92.6231	92.4615	95.5818	91.4017
475	7282.97	1714.49	963.204	688.352	516.168	398.921	327.684	279.472	230.974	206.968	193.678	176.008	157.68	145.571	140.597	109.613	102.455	96.599	90.041	93.038	90.2335	93.5261	90.45
480	8572.13	2157.13	1234.48	869.512	641.085	505.961	406.257	337.77	285.537	246.499	228.836	203.881	179.478	165.636	154.114	116.805	109.643	99.4243	93.0224	95.2704	91.7258	95.8789	89.9834
485	9957.02	2649.97	1524.86	1074.52	781.839	617.177	489.996	401.351	341.284	289.577	262.62	228.058	200.742	182.999	169.917	121.722	111.577	99.4026	94.9558	94.3303	87.6579	93.3255	88.8883
490	11401.9	3161.35	1836.73	1285.19	935.793	733.504	578.222	468.285	400.289	331.969	297.243	254.062	223.262	201.761	183.977	123.897	111.266	100.297	96.1564	92.1761	84.7339	90.1166	86.2702
495	12830.4	3691.28	2143.07	1501.47	1084.26	848.065	669.318	538.983	459.318	380.27	336.308	283.517	245.394	219.657	198.966	127.255	111.96	98.4982	96.0357	92.0458	81.1402	87.4253	83.505
500	14175.6	4195.6	2448.8	1706.83	1228.18	959.687	762.661	609.39	518.879	423.966	372.201	313.133	268.376	238.608	209.596	131.532	114.992	99.1634	98.1089	91.0131	81.1948	84.9841	82.2436
505	15386.3	4650.93	2721.19	1901.37	1366.36	1056.1	839.979	672.94	572.239	467.288	404.738	340.062	288.68	256.914	222.044	137.566	117.123	100.704	100.703	89.3998	81.1676	81.5692	80.6103
510	16404.4	5044.23	2955.29	2064.81	1493.4	1145.52	913.337	731.013	615.607	505.075	431.675	365.421	309.212	271.332	233.656	143.234	117.747	102.65	102.061	89.3326	79.374	81.6232	78.2554
515	17198.3	5345.63	3142.56	2191.2	1583.99	1213.92	968.155	769.864	647.36	532.483	450.537	379.76	324.149	284.845	244.369	145.519	120.46	103.122	102.817	86.0774	77.2741	79.6388	75.9173
520	17715.2	5550.37	3270.97	2275.17	1648.09	1262.6	1007.26	800.053	667.758	552.353	462.067	391.702	333.655	292.802	249.519	144.778	118.286	103.722	104.159	84.7155	76.3558	76.9041	74.5246
525	17941.5	5655.37	3338.43	2317.31	1683.1	1289.57	1028.91	816.56	679.081	558.832	465.756	397.301	338.552	295.315	252.183	144.298	115.093	102.765	103.642	83.7364	75.2716	73.6223	72.8104
530	17912.8	5669.57	3349.92	2318.81	1680.58	1284.84	1026.1	818.02	676.654	556.501	461.332	396.347	334.28	291.326	250.101	141.227	110.459	101.443	100.917	77.6602	73.2365	69.227	68.7069
535	17630.2	5574.47	3294.65	2278.27	1655.01	1264.61	1010.14	805.581	658.437	542.017	447.417	388.937	323.096	283.487	243.224	138.773	105.309	97.8207	98.0001	74.0758	69.906	65.2193	64.6077
540	17136	5400.57	3195.74	2199.05	1597.69	1217.98	976.12	776.408	635.43	519.395	429.768	371.768	311.353	269.42	234.663	134.559	99.0602	94.0221	92.8237	69.4865	66.9207	61.3883	58.8676
545	16477	5155.16	3051.56	2086.69	1523.38	1156.31	922.196	737.98	600.288	492.597	405.992	349.795	291.585	255.598	219.738	126.441	88.2482	86.4789	87.2741	65.2932	62.9444	56.6767	52.5872
550	15688.1	4858.83	2872.95	1952.16	1431.15	1084.27	865.574	692.894	557.524	459.655	379.37	327.38	276.97	239.895	208.325	120.194	83.3805	84.7215	83.8061	62.2285	61.4377	55.1797	52.0347
555	14785.7	4524.32	2669.02	1805.48	1328.15	1003.59	799.819	642.801	507.324	421.352	346.744	301.277	254.581	221.13	193.223	109.892	78.8	78.6442	77.9852	57.9615	57.6312	51.395	49.2717
560	13798.9	4170.34	2439.42	1651.1	1208.44	922.28	726.2	583.87	459.676	384.268	318.384	273.026	232.085	201.74	177.929	102.661	74.3708	72.4178	74.6411	56.2223	53.7055	50.0285	47.6702
565	12780.4	3790.8	2204.38	1492.62	1098.14	832.039	652.023	528.849	410.769	347.518	287.861	246.272	207.823	180.268	162.25	92.5726	67.3035	66.5785	68.6259	52.2873	50.8451	47.3335	43.8791
570	11747.2	3426.6	1987.04	1342.22	981.964	748.808	583.355	474.052	369.53	311.708	257.349	225.593	188.973	165.384	150.504	85.6005	64.6135	64.7016	64.0186	49.9738	48.893	47.465	43.7488
575	10716	3063.79	1780.1	1181.01	867.567	668.136	517.953	422.196	331.625	279.508	232.809	203.487	173.02	151.561	138.163	79.2285	62.9859	63.4023	61.0104	50.7372	48.896	49.5319	45.8902
580	9754.58	2719.47	1576.99	1049.61	763.09	595.86	455.816	370.563	294.666	244.365	207.99	180.411	155.53	137.383	124.402	72.0225	57.0332	59.5514	56.0966	49.8176	47.7462	49.1568	44.5251
585	8841.85	2408.01	1388.12	924.184	670.911	519.517	397.346	322.964	261.971	215.672	184.398	157.897	140.205	122.055	114.436	66.5063	51.8127	56.8691	52.5779	47.829	45.794	47.7939	43.8031
590	7986.11	2120.68	1220.16	810.707	588.043	454.812	347.104	285.173	234.322	190.673	165.732	141.422	127.309	110.298	103.724	60.0123	50.1136	54.8827	50.4571	48.3505	46.2722	47.3117	43.8199
595	7170.51	1860.9	1056.31	708.797	506.422	395.96	302.587	250.154	207.786	168.243	149.112	127.455	114.024	99.3085	92.6776	56.4549	47.7993	51.8435	46.1452	47.6116	45.2844	46.9164	44.4714
600	6415.07	1615.68	914.984	614.874	441.175	340.161	261.76	217.483	185.864	147.544	130.678	112.801	103.887	89.6885	81.5483	53.2631	44.5232	49.0441	43.0023	46.2953	44.9952	45.3114	44.1259
605	5717.55	1391.05	780.424	535.247	381.931	291.87	220.135	187.404	163.203	131.58	113.857	101.502	92.4543	80.0555	72.3194	51.2296	41.8464	46.3083	40.9518	44.2448	41.6378	43.15	43.2589
610	5082.14	1193.81	665.287	458.594	331.05	254.461	191.206	159.705	143.046	114.821	98.8919	92.6906	83.8067	72.9582	66.3247	47.8989	40.0527	43.9139	38.7379	43.8669	38.5721	40.6828	41.5892
615	4504.93	1018.27	568.092	392.703	280.741	217.591	164.927	135.744	126.731	99.905	86.4312	80.1908	73.413	66.7279	62.06	45.16	38.1345	41.3297	36.7935	41.2698	37.5827	38.0283	41.1356
620	3966.27	866.125	480.222	338.706	242.401	190.063	146.358	120.898	112.83	88.5781	75.0203	73.559	67.3432	59.5399	55.7212	41.627	35.7726	40.5432	35.0503	39.0984	35.7037	36.7544	40.0464
625	3486.56	741.055	411.677	294.355	208.081	162.723	128.775	105.869	101.825	75.6689	64.7142	68.4124	60.5503	53.642	52.4088	40.19	33.5072	39.3247	34.3859	37.6478	34.8177	35.9328	38.2171
630	3054.51	631.311	351.689	254.214	179.676	137.779	111.127	92.2361	90.8793	66.5352	59.5881	62.4517	53.459	46.2775	47.6857	39.0303	32.7576	38.4805	35.4071	34.9205	33.0734	33.629	35.2581
635	2663.01	534.68	292.641	215.177	155.735	121.459	101.33	80.5693	80.0035	57.1764	53.6716	56.1323	49.0862	43.3362	42.6467	37.5544	31.1956	34.9618	34.9861	33.6906	31.4752	32.5841	33.138
640	2331.99	453.071	248.262	181.115	134.174	103.751	86.0554	71.0583	71.0233	51.7324	50.1633	50.0401	43.7312	39.2023	38.671	35.319	30.1349	33.3291	32.9338	30.7722	30.293	30.2962	29.9234
645	2046.35	382.873	212.582	154.337	118.006	93.9425	77.5907	64.1838	62.5754	49.678	46.5382	45.4727	41.1069	37.3498	36.3337	33.5663	28.7612	32.3006	33.3952	29.1235	29.1829	28.758	29.042
650	1802.59	324.695	185.491	130.943	100.838	81.82	71.0531	56.4732	54.7516	45.726	41.9781	42.1576	39.1057	33.9137	34.7901	31.5675	27.58	30.0845	32.3665	27.0066	27.1194	26.3373	28.873

## Sheet: Fig.2h
RTP lifetime of C-wood treated with different concentration of MgCl2.
CMgCl2(mol/L)	Lifetime (ms)
0	29.1
0.05	150.46
0.1	252.84
0.5	289.28
1	351.66
2	363.87

## Sheet: Fig.2i
Lifetime of C-wood prepared using different salts; the concentration of chloride anions was 2 M in all cases.
Salt	Lifetime (ms)
Control	15.62
ZnCl2	67.31
BaCl2	98.33
AlCl3	106.69
NaCl	125.8
KCl	126.75
SrCl2	211.82
MgCl2	283.59
CaCl2	296.98

## Sheet: Fig.2j
Lifetime of C-wood, S-wood and N-wood at room temperature.
	Lifetime (ms)
Control	27.5
N-wood	14.88
S-wood	36.6
C-wood	286.3

## Sheet: Fig.2k
RTP spectra of C-Wood, S-wood and N-wood.
Wavelength (nm)	N-wood	S-wood	C-wood
420	-7.47393	54.3483	-797.906
425	-5.707	76.328	-556.211
430	-2.5575	105.802	-190.37
435	3.38445	108.108	-253.055
440	1.53566	110.863	-133.917
445	3.55554	123.951	274.71
450	12.971	142.278	1097.56
455	18.8905	255.463	2340.12
460	19.2128	407.457	3906.06
465	43.3893	568.907	6064.28
470	77.5053	766.701	8688.37
475	108.219	1017.61	11691.3
480	137.395	1272.19	15307.8
485	169.239	1510.34	19100.9
490	215.443	1779.99	23243
495	280.868	2083.86	27685.2
500	326.035	2387.48	32168.2
505	376.347	2680.01	36649
510	431.847	2956.04	40660.7
515	486.028	3205.07	43947.3
520	517.487	3385.24	46913.5
525	555.127	3535.37	49021.7
530	578.084	3575.74	50472.1
535	630.996	3600.89	51419.8
540	665.849	3594.49	51859.3
545	706.811	3556.98	51862.8
550	718.165	3511.43	51166.7
555	723.433	3477.67	49953.2
560	729.176	3396.9	48315.8
565	765.345	3270.28	46421.1
570	762.737	3156.84	44025.1
575	749.575	3034.93	41629.6
580	745.099	2856.31	39406.4
585	750.219	2692.55	36876.9
590	753.099	2571.47	34579.2
595	750.845	2458.14	32422.8
600	733.906	2344.94	30341.2
605	780.773	2187.19	28231.8
610	786.863	2062.29	26098.8
615	738.045	1901.04	24163.8
620	697.152	1767.23	22398.9
625	682.043	1659.59	20406.3
630	703.306	1492.82	18751.5
635	740.524	1402.74	17266.2
640	747.302	1324.23	16038.6
645	769.106	1186.55	14867.3
650	743.286	1070.58	13509.6
655	815.71	966.334	12459.9
660	874.577	895.631	11505.5
665	986.332	818.612	10456.8
670	1003.32	790.764	9613.6
675	1104.37	723.408	8967.66
680	1138.6	654.276	8313.24
685	1245.16	619.215	7505.58
690	1322.66	560.023	6914.03
695	1407.31	535.85	6368.47
700	1454.17	488.839	5927.94
705	1402.58	411.415	5371.59
710	1354.99	387.982	5015.96
715	1414.61	354.392	4245.69
720	1458.18	372.165	3637.78
725	1394.5	362.944	3244.28
730	1532.55	373.877	3030.32
735	1556.69	402.855	2827.98
740	1567.53	313.436	2667.5
745	1614.1	270.219	2557.62
750	1624.03	325.31	2403.65

## Sheet: Fig.2l
Effect of Cl content on the C-wood RTP lifetime
Cl content (%)	Lifetime (ms)
3.97	284.19
2.36	272.98
1.9	161.11
1.22	143.73
0.91	93.66

[truncated: 14 more sheets: Fig.3a, Fig.3c, Fig.3d, Fig.3e, Fig.3f, Fig.3g, Fig.3h, Fig.3i, Fig.3j, Fig.3k, Fig.4c, Fig.4d, Fig.4e, Fig.6]
